# Supplementary material for: 2-[(4-tert-Butyl­anilino)(phen­yl)meth­yl]cyclo­hexa­none
Source: Acta Crystallogr Sect E Struct Rep Online. 2009 Feb 18;65(Pt 3):o539–40. doi: 10.1107/S1600536809004954 (PMC2968565; doi:10.1107/S1600536809004954)
Supplement: Supplementary file 1 [file e-65-0o539-sup1.cif]

##############################################################################
###                                                                        ###
###        Electronic paper (Acta Crystallographica Section E)             ###
###                                                                        ###
##############################################################################
#                                                                            #
# This CIF contains the data in a paper accepted for publication in Acta     #
# Crystallographica Section E. It conforms to the requirements of Notes      #
# for Authors for Section E, and has been peer reviewed under the auspices   #
# of the IUCr Commission on Journals.                                        #
#                                                                            #
# Full details of the Crystallographic Information File format               #
# are given in the paper "The Crystallographic Information File (CIF):       #
# a New Standard Archive File for Crystallography" by S. R. Hall, F. H.      #
# Allen and I. D. Brown [Acta Cryst. (1991), A47, 655-685].                  #
#                                                                            #
# The current version of the core CIF dictionary is obtainable from          #
# ftp://ftp.iucr.org/pub/cif_core.dic. The current version number is 2.4.    #
#                                                                            #
# Software is freely available for graphical display of the structure(s) in  #
# this CIF.  For information consult the CIF home page http://www.iucr.org/  #
# cif/home.html                                                              #
#                                                                            #
# This file may be used for bona fide research purposes within the           #
# scientific community so long as proper attribution is given to the journal # 
# article from which it was obtained.                                        #
#                                                                            #
##############################################################################
                                             
data_global
_audit_creation_method     'form.cif (version 2.0)'
_journal_data_validation_number     ?
_journal_date_recd_electronic     2009-02-09
_journal_date_accepted     2009-02-11
_journal_name_full     'Acta Crystallographica, Section E'
_journal_year     2009
_journal_volume     65
_journal_issue      3
_journal_page_first     o539
_journal_page_last     o540
_journal_paper_category     QO
_journal_coeditor_code     SJ2573
_publ_contact_author_name     'Prof. Fun Hoong Kun'
_publ_contact_author_address
;
      X-ray Crystallography Unit
      School of Physics
      Universiti Sains Malaysia
      11800 USM, Penang
      MALAYSIA
;
_publ_contact_author_email     hkfun@usm.my
_publ_contact_author_fax     '6 04 6579150'
_publ_contact_author_phone     '6 04 6577888  Ext. 3690'
_publ_section_title
;
2-[(4-<i>tert</i>-Butylanilino)(phenyl)methyl]cyclohexanone
;
loop_
    _publ_author_name
    _publ_author_footnote
    _publ_author_address
    'Hoong-Kun Fun' ?
;     X-ray Crystallography Unit
      School of Physics
      Universiti Sains Malaysia
      11800 USM, Penang
      Malaysia
;
    'Suchada Chantrapromma'
;
      Additional correspondence author, e-mail: suchada.c@psu.ac.th.
;
;     Crystal Materials Research Unit
      Department of Chemistry
      Faculty of Science
      Prince of Songkla University
      Hat-Yai, Songkhla 90112
      Thailand
;
    'Sankappa Rai' ?
;
       Syngene International Ltd
       Biocon Park, plot No. 2 & 3
       Bommasandra 4^th^ Phase
       Jigani Link Road
       Bangalore 560 100
       India
;
    'Prakash Shetty' ?
;
       Department of Printing
       Manipal Institute of Technology
       Manipal 576 104
       India
;
    'Arun M. Isloor' ?
;
       Department of Chemistry
       National Institute of Technology - Karnataka
       Surathkal
       Mangalore 575 025
       India
;
data_I
_audit_creation_method     SHELXL-97
_chemical_name_systematic
;
2-[(4-<i>tert</i>-Butylanilino)(phenyl)methyl]cyclohexanone
;
_chemical_name_common
;
;
_chemical_formula_moiety     'C23 H29 N O'
_chemical_formula_sum     'C23 H29 N O'
_chemical_formula_iupac     'C23 H29 N O'
_chemical_formula_weight     335.47
_chemical_melting_point     ?
_chemical_melting_point_gt     439
_chemical_melting_point_lt     441
_symmetry_cell_setting     Triclinic
_symmetry_space_group_name_H-M     'P -1'
_symmetry_space_group_name_Hall     '-P 1'
loop_
    _symmetry_equiv_pos_as_xyz
    'x, y, z'
    '-x, -y, -z'
_cell_length_a     6.5315(2)
_cell_length_b     12.3946(3)
_cell_length_c     12.8853(3)
_cell_angle_alpha     62.9730(10)
_cell_angle_beta     86.347(2)
_cell_angle_gamma     85.103(2)
_cell_volume     925.46(4)
_cell_formula_units_Z     2
_cell_measurement_reflns_used     4449
_cell_measurement_theta_min     1.77
_cell_measurement_theta_max     28.00
_cell_measurement_temperature     100.00(10)
_exptl_crystal_description     Plate
_exptl_crystal_colour     Colorless
_exptl_crystal_size_max     0.52
_exptl_crystal_size_mid     0.41
_exptl_crystal_size_min     0.11
_exptl_crystal_density_diffrn     1.204
_exptl_crystal_density_meas     ?
_exptl_crystal_density_method     'not measured'
_exptl_crystal_F_000     364
_exptl_absorpt_coefficient_mu     0.072
_exptl_absorpt_correction_type     multi-scan
_exptl_absorpt_process_details     '(SADABS; Bruker, 2005)'
_exptl_absorpt_correction_T_min     0.9532
_exptl_absorpt_correction_T_max     0.9922
_exptl_special_details
;
The crystal was placed in the cold
stream of an Oxford  Cryosystems Cobra open-flow nitrogen cryostat
(Cosier &  Glazer, 1986) operating at 100.0 (1) K.
;
_diffrn_ambient_temperature     100.00(10)
_diffrn_radiation_type     MoK\a
_diffrn_radiation_wavelength     0.71073
_diffrn_radiation_source     'fine-focus sealed tube'
_diffrn_radiation_monochromator     graphite
_diffrn_measurement_device_type
;
Bruker SMART APEXII CCD area-detector
;
_diffrn_measurement_method     \w
_diffrn_detector_area_resol_mean     8.33
_diffrn_reflns_number     17722
_diffrn_reflns_av_R_equivalents     0.0267
_diffrn_reflns_av_sigmaI/netI     0.0286
_diffrn_reflns_theta_min     1.77
_diffrn_reflns_theta_max     28.00
_diffrn_reflns_theta_full     28.00
_diffrn_measured_fraction_theta_max     0.994
_diffrn_measured_fraction_theta_full     0.994
_diffrn_reflns_limit_h_min     -8
_diffrn_reflns_limit_h_max     8
_diffrn_reflns_limit_k_min     -16
_diffrn_reflns_limit_k_max     16
_diffrn_reflns_limit_l_min     -16
_diffrn_reflns_limit_l_max     16
_diffrn_standards_number     0
_diffrn_standards_interval_count     ?
_diffrn_standards_interval_time     ?
_diffrn_standards_decay_%     ?
_refine_special_details
;
Refinement of <i>F</i>^2^ against ALL reflections. The weighted <i>R</i>-factor
<i>wR</i> and goodness of fit <i>S</i> are based on <i>F</i>^2^, conventional
<i>R</i>-factors <i>R</i> are based on <i>F</i>, with <i>F</i> set to zero for
negative <i>F</i>^2^. The threshold expression of <i>F</i>^2^ >
\s(<i>F</i>^2^) is used only for calculating <i>R</i>-factors(gt) <i>etc</i>.
and is not relevant to the choice of reflections for refinement.
<i>R</i>-factors based on <i>F</i>^2^ are statistically about twice as large
as those based on <i>F</i>, and <i>R</i>- factors based on ALL data will be
even larger.
;
_reflns_number_total     4449
_reflns_number_gt     3584
_reflns_threshold_expression     I>2\s(I)
_refine_ls_structure_factor_coef     Fsqd
_refine_ls_matrix_type     full
_refine_ls_R_factor_all     0.0625
_refine_ls_R_factor_gt     0.0468
_refine_ls_wR_factor_gt     0.1136
_refine_ls_wR_factor_ref     0.1240
_refine_ls_goodness_of_fit_ref     1.066
_refine_ls_restrained_S_all     1.066
_refine_ls_number_reflns     4449
_refine_ls_number_parameters     233
_refine_ls_number_restraints     0
_refine_ls_hydrogen_treatment     mixed
_refine_ls_weighting_scheme     calc
_refine_ls_weighting_details
          'calc w=1/[\s^2^(Fo^2^)+(0.0465P)^2^+0.607P] where P=(Fo^2^+2Fc^2^)/3'
_atom_sites_solution_hydrogens     geom
_atom_sites_solution_primary     direct
_atom_sites_solution_secondary     difmap
_refine_ls_shift/su_max     ?
_refine_ls_shift/su_max_lt     0.001
_refine_ls_shift/su_mean     0.000
_refine_diff_density_max     0.385
_refine_diff_density_min     -0.233
_refine_ls_extinction_method     none
_refine_ls_extinction_coef     ?
loop_
    _atom_type_symbol
    _atom_type_description
    _atom_type_scat_dispersion_real
    _atom_type_scat_dispersion_imag
    _atom_type_scat_source
    'C' 'C' 0.0033 0.0016
                         'International Tables Vol C Tables 4.2.6.8 and 6.1.1.4'
    'H' 'H' 0.0000 0.0000
                         'International Tables Vol C Tables 4.2.6.8 and 6.1.1.4'
    'N' 'N' 0.0061 0.0033
                         'International Tables Vol C Tables 4.2.6.8 and 6.1.1.4'
    'O' 'O' 0.0106 0.0060
                         'International Tables Vol C Tables 4.2.6.8 and 6.1.1.4'
_computing_data_collection     'APEX2 (Bruker, 2005)'
_computing_cell_refinement     'APEX2 (Bruker, 2005)'
_computing_data_reduction     'SAINT (Bruker, 2005)'
_computing_structure_solution     'SHELXTL (Sheldrick, 2008)'
_computing_structure_refinement     'SHELXTL (Sheldrick, 2008)'
_computing_molecular_graphics     'SHELXTL (Sheldrick, 2008)'
_computing_publication_material
;
SHELXTL (Sheldrick, 2008) and PLATON (Spek, 2009)
;
loop_
    _atom_site_type_symbol
    _atom_site_label
    _atom_site_fract_x
    _atom_site_fract_y
    _atom_site_fract_z
    _atom_site_U_iso_or_equiv
    _atom_site_adp_type
    _atom_site_calc_flag
    _atom_site_refinement_flags
    _atom_site_occupancy
    _atom_site_disorder_assembly
    _atom_site_disorder_group
    O O1 1.32798(15) 0.71893(10) 0.43723(9) 0.0200(2) Uani d . 1 . .
    N N1 0.75282(19) 0.58289(11) 0.55557(10) 0.0157(3) Uani d . 1 . .
    C C1 1.1976(2) 0.75037(12) 0.36390(12) 0.0147(3) Uani d . 1 . .
    C C2 1.2523(2) 0.82454(13) 0.23594(12) 0.0183(3) Uani d . 1 . .
    H H2A 1.2974 0.7691 0.2037 0.022 Uiso calc R 1 . .
    H H2B 1.3680 0.8714 0.2299 0.022 Uiso calc R 1 . .
    C C3 1.0809(2) 0.91152(13) 0.16072(12) 0.0176(3) Uani d . 1 . .
    H H3A 1.0622 0.9816 0.1759 0.021 Uiso calc R 1 . .
    H H3B 1.1192 0.9396 0.0790 0.021 Uiso calc R 1 . .
    C C4 0.8804(2) 0.84862(14) 0.18722(12) 0.0189(3) Uani d . 1 . .
    H H4A 0.8968 0.7809 0.1684 0.023 Uiso calc R 1 . .
    H H4B 0.7727 0.9051 0.1396 0.023 Uiso calc R 1 . .
    C C5 0.8193(2) 0.80271(14) 0.31607(12) 0.0194(3) Uani d . 1 . .
    H H5A 0.6875 0.7670 0.3308 0.023 Uiso calc R 1 . .
    H H5B 0.8042 0.8707 0.3346 0.023 Uiso calc R 1 . .
    C C6 0.9799(2) 0.70785(12) 0.39536(12) 0.0146(3) Uani d . 1 . .
    H H6A 0.9781 0.6384 0.3785 0.018 Uiso calc R 1 . .
    C C7 0.9298(2) 0.65755(12) 0.52741(12) 0.0144(3) Uani d . 1 . .
    H H7A 1.0474 0.6032 0.5682 0.017 Uiso calc R 1 . .
    C C8 0.9016(2) 0.75555(12) 0.56920(12) 0.0153(3) Uani d . 1 . .
    C C9 1.0660(2) 0.78409(13) 0.61390(12) 0.0183(3) Uani d . 1 . .
    H H9A 1.1930 0.7419 0.6200 0.022 Uiso calc R 1 . .
    C C10 1.0424(3) 0.87519(14) 0.64956(13) 0.0220(3) Uani d . 1 . .
    H H10A 1.1535 0.8941 0.6785 0.026 Uiso calc R 1 . .
    C C11 0.8531(3) 0.93747(14) 0.64179(13) 0.0233(3) Uani d . 1 . .
    H H11A 0.8377 0.9994 0.6641 0.028 Uiso calc R 1 . .
    C C12 0.6871(2) 0.90756(14) 0.60086(13) 0.0216(3) Uani d . 1 . .
    H H12A 0.5592 0.9480 0.5977 0.026 Uiso calc R 1 . .
    C C13 0.7104(2) 0.81741(13) 0.56449(12) 0.0184(3) Uani d . 1 . .
    H H13A 0.5980 0.7981 0.5368 0.022 Uiso calc R 1 . .
    C C14 0.6904(2) 0.51586(12) 0.67217(12) 0.0147(3) Uani d . 1 . .
    C C15 0.4914(2) 0.47478(13) 0.69928(12) 0.0159(3) Uani d . 1 . .
    H H15A 0.4004 0.4953 0.6396 0.019 Uiso calc R 1 . .
    C C16 0.4279(2) 0.40402(12) 0.81375(12) 0.0165(3) Uani d . 1 . .
    H H16A 0.2945 0.3788 0.8288 0.020 Uiso calc R 1 . .
    C C17 0.5577(2) 0.36937(12) 0.90732(12) 0.0159(3) Uani d . 1 . .
    C C18 0.7558(2) 0.41071(13) 0.87917(12) 0.0173(3) Uani d . 1 . .
    H H18A 0.8472 0.3892 0.9389 0.021 Uiso calc R 1 . .
    C C19 0.8215(2) 0.48285(13) 0.76503(12) 0.0172(3) Uani d . 1 . .
    H H19A 0.9541 0.5094 0.7503 0.021 Uiso calc R 1 . .
    C C20 0.4898(2) 0.28876(13) 1.03410(12) 0.0178(3) Uani d . 1 . .
    C C21 0.5531(3) 0.15560(14) 1.06508(14) 0.0280(4) Uani d . 1 . .
    H H21A 0.4873 0.1327 1.0142 0.042 Uiso calc R 1 . .
    H H21B 0.5121 0.1048 1.1444 0.042 Uiso calc R 1 . .
    H H21C 0.6996 0.1461 1.0560 0.042 Uiso calc R 1 . .
    C C22 0.2558(2) 0.30252(16) 1.05089(14) 0.0277(4) Uani d . 1 . .
    H H22A 0.1889 0.2703 1.0078 0.042 Uiso calc R 1 . .
    H H22B 0.2133 0.3869 1.0233 0.042 Uiso calc R 1 . .
    H H22C 0.2191 0.2590 1.1321 0.042 Uiso calc R 1 . .
    C C23 0.5907(3) 0.32236(15) 1.11896(13) 0.0235(3) Uani d . 1 . .
    H H23A 0.7367 0.3055 1.1169 0.035 Uiso calc R 1 . .
    H H23B 0.5370 0.2754 1.1965 0.035 Uiso calc R 1 . .
    H H23C 0.5616 0.4072 1.0966 0.035 Uiso calc R 1 . .
    H H1N1 0.646(3) 0.6162(18) 0.5096(17) 0.030(5) Uiso d . 1 . .
loop_
    _atom_site_aniso_label
    _atom_site_aniso_U_11
    _atom_site_aniso_U_22
    _atom_site_aniso_U_33
    _atom_site_aniso_U_12
    _atom_site_aniso_U_13
    _atom_site_aniso_U_23
    O1 0.0126(5) 0.0257(6) 0.0188(5) -0.0004(4) -0.0006(4) -0.0076(4)
    N1 0.0128(6) 0.0171(6) 0.0142(6) -0.0028(5) -0.0003(5) -0.0043(5)
    C1 0.0119(6) 0.0148(6) 0.0168(7) 0.0009(5) 0.0008(5) -0.0072(5)
    C2 0.0135(7) 0.0216(7) 0.0163(7) -0.0015(5) 0.0028(5) -0.0059(6)
    C3 0.0182(7) 0.0177(7) 0.0140(7) -0.0012(5) 0.0004(5) -0.0048(6)
    C4 0.0169(7) 0.0221(7) 0.0150(7) -0.0011(6) -0.0028(5) -0.0058(6)
    C5 0.0121(7) 0.0243(8) 0.0161(7) -0.0004(5) 0.0000(5) -0.0044(6)
    C6 0.0121(6) 0.0158(6) 0.0147(7) -0.0012(5) -0.0003(5) -0.0057(5)
    C7 0.0110(6) 0.0150(6) 0.0140(6) -0.0008(5) -0.0001(5) -0.0039(5)
    C8 0.0159(7) 0.0151(6) 0.0117(6) -0.0024(5) 0.0017(5) -0.0032(5)
    C9 0.0155(7) 0.0205(7) 0.0153(7) -0.0028(5) 0.0007(5) -0.0048(6)
    C10 0.0262(8) 0.0234(8) 0.0158(7) -0.0079(6) -0.0007(6) -0.0074(6)
    C11 0.0362(9) 0.0175(7) 0.0152(7) -0.0017(6) 0.0016(6) -0.0067(6)
    C12 0.0236(8) 0.0206(7) 0.0161(7) 0.0040(6) 0.0006(6) -0.0054(6)
    C13 0.0162(7) 0.0207(7) 0.0151(7) -0.0008(5) 0.0001(5) -0.0056(6)
    C14 0.0142(7) 0.0125(6) 0.0156(7) 0.0002(5) 0.0012(5) -0.0051(5)
    C15 0.0137(7) 0.0160(7) 0.0163(7) -0.0005(5) -0.0025(5) -0.0058(5)
    C16 0.0126(6) 0.0156(7) 0.0199(7) -0.0018(5) 0.0014(5) -0.0068(6)
    C17 0.0160(7) 0.0138(6) 0.0157(7) 0.0006(5) 0.0021(5) -0.0054(5)
    C18 0.0148(7) 0.0189(7) 0.0162(7) 0.0010(5) -0.0027(5) -0.0063(6)
    C19 0.0116(6) 0.0193(7) 0.0187(7) -0.0016(5) 0.0006(5) -0.0070(6)
    C20 0.0168(7) 0.0176(7) 0.0150(7) -0.0005(5) 0.0018(5) -0.0042(6)
    C21 0.0387(10) 0.0179(7) 0.0216(8) -0.0027(7) 0.0058(7) -0.0046(6)
    C22 0.0184(8) 0.0376(9) 0.0187(8) -0.0029(7) 0.0047(6) -0.0059(7)
    C23 0.0262(8) 0.0249(8) 0.0168(7) -0.0020(6) 0.0009(6) -0.0072(6)
_geom_special_details
;
All e.s.d.'s (except the e.s.d. in the dihedral angle between two l.s. planes)
are estimated using the full covariance matrix. The cell e.s.d.'s are taken
into account individually in the estimation of e.s.d.'s in distances, angles
and torsion angles; correlations between e.s.d.'s in cell parameters are only
used when they are defined by crystal symmetry. An approximate (isotropic)
treatment of cell e.s.d.'s is used for estimating e.s.d.'s involving l.s.
planes.
;
loop_
    _geom_bond_atom_site_label_1
    _geom_bond_atom_site_label_2
    _geom_bond_site_symmetry_2
    _geom_bond_distance
    _geom_bond_publ_flag
    O1 C1 . 1.2172(17) ?
    N1 C14 . 1.3996(18) ?
    N1 C7 . 1.4657(17) ?
    N1 H1N1 . 0.89(2) ?
    C1 C2 . 1.5149(19) ?
    C1 C6 . 1.5244(19) ?
    C2 C3 . 1.529(2) ?
    C2 H2A . 0.9700 ?
    C2 H2B . 0.9700 ?
    C3 C4 . 1.521(2) ?
    C3 H3A . 0.9700 ?
    C3 H3B . 0.9700 ?
    C4 C5 . 1.5281(19) ?
    C4 H4A . 0.9700 ?
    C4 H4B . 0.9700 ?
    C5 C6 . 1.537(2) ?
    C5 H5A . 0.9700 ?
    C5 H5B . 0.9700 ?
    C6 C7 . 1.5462(18) ?
    C6 H6A . 0.9800 ?
    C7 C8 . 1.5307(19) ?
    C7 H7A . 0.9800 ?
    C8 C9 . 1.392(2) ?
    C8 C13 . 1.398(2) ?
    C9 C10 . 1.394(2) ?
    C9 H9A . 0.9300 ?
    C10 C11 . 1.384(2) ?
    C10 H10A . 0.9300 ?
    C11 C12 . 1.382(2) ?
    C11 H11A . 0.9300 ?
    C12 C13 . 1.389(2) ?
    C12 H12A . 0.9300 ?
    C13 H13A . 0.9300 ?
    C14 C19 . 1.399(2) ?
    C14 C15 . 1.4019(19) ?
    C15 C16 . 1.388(2) ?
    C15 H15A . 0.9300 ?
    C16 C17 . 1.398(2) ?
    C16 H16A . 0.9300 ?
    C17 C18 . 1.397(2) ?
    C17 C20 . 1.5376(19) ?
    C18 C19 . 1.392(2) ?
    C18 H18A . 0.9300 ?
    C19 H19A . 0.9300 ?
    C20 C23 . 1.535(2) ?
    C20 C22 . 1.535(2) ?
    C20 C21 . 1.536(2) ?
    C21 H21A . 0.9600 ?
    C21 H21B . 0.9600 ?
    C21 H21C . 0.9600 ?
    C22 H22A . 0.9600 ?
    C22 H22B . 0.9600 ?
    C22 H22C . 0.9600 ?
    C23 H23A . 0.9600 ?
    C23 H23B . 0.9600 ?
    C23 H23C . 0.9600 ?
loop_
    _geom_angle_atom_site_label_1
    _geom_angle_atom_site_label_2
    _geom_angle_atom_site_label_3
    _geom_angle_site_symmetry_1
    _geom_angle_site_symmetry_3
    _geom_angle
    _geom_angle_publ_flag
    C14 N1 C7 . . 119.50(12) ?
    C14 N1 H1N1 . . 111.8(13) ?
    C7 N1 H1N1 . . 115.8(13) ?
    O1 C1 C2 . . 120.57(12) ?
    O1 C1 C6 . . 121.72(12) ?
    C2 C1 C6 . . 117.49(12) ?
    C1 C2 C3 . . 116.04(12) ?
    C1 C2 H2A . . 108.3 ?
    C3 C2 H2A . . 108.3 ?
    C1 C2 H2B . . 108.3 ?
    C3 C2 H2B . . 108.3 ?
    H2A C2 H2B . . 107.4 ?
    C4 C3 C2 . . 110.53(12) ?
    C4 C3 H3A . . 109.5 ?
    C2 C3 H3A . . 109.5 ?
    C4 C3 H3B . . 109.5 ?
    C2 C3 H3B . . 109.5 ?
    H3A C3 H3B . . 108.1 ?
    C3 C4 C5 . . 110.11(12) ?
    C3 C4 H4A . . 109.6 ?
    C5 C4 H4A . . 109.6 ?
    C3 C4 H4B . . 109.6 ?
    C5 C4 H4B . . 109.6 ?
    H4A C4 H4B . . 108.2 ?
    C4 C5 C6 . . 111.74(12) ?
    C4 C5 H5A . . 109.3 ?
    C6 C5 H5A . . 109.3 ?
    C4 C5 H5B . . 109.3 ?
    C6 C5 H5B . . 109.3 ?
    H5A C5 H5B . . 107.9 ?
    C1 C6 C5 . . 112.30(11) ?
    C1 C6 C7 . . 112.15(11) ?
    C5 C6 C7 . . 114.88(11) ?
    C1 C6 H6A . . 105.5 ?
    C5 C6 H6A . . 105.5 ?
    C7 C6 H6A . . 105.5 ?
    N1 C7 C8 . . 113.40(11) ?
    N1 C7 C6 . . 108.22(11) ?
    C8 C7 C6 . . 113.68(11) ?
    N1 C7 H7A . . 107.1 ?
    C8 C7 H7A . . 107.1 ?
    C6 C7 H7A . . 107.1 ?
    C9 C8 C13 . . 118.57(13) ?
    C9 C8 C7 . . 120.52(13) ?
    C13 C8 C7 . . 120.91(13) ?
    C8 C9 C10 . . 120.75(14) ?
    C8 C9 H9A . . 119.6 ?
    C10 C9 H9A . . 119.6 ?
    C11 C10 C9 . . 119.90(14) ?
    C11 C10 H10A . . 120.1 ?
    C9 C10 H10A . . 120.1 ?
    C12 C11 C10 . . 119.94(14) ?
    C12 C11 H11A . . 120.0 ?
    C10 C11 H11A . . 120.0 ?
    C11 C12 C13 . . 120.31(14) ?
    C11 C12 H12A . . 119.8 ?
    C13 C12 H12A . . 119.8 ?
    C12 C13 C8 . . 120.49(14) ?
    C12 C13 H13A . . 119.8 ?
    C8 C13 H13A . . 119.8 ?
    C19 C14 N1 . . 122.84(13) ?
    C19 C14 C15 . . 117.33(12) ?
    N1 C14 C15 . . 119.78(13) ?
    C16 C15 C14 . . 121.08(13) ?
    C16 C15 H15A . . 119.5 ?
    C14 C15 H15A . . 119.5 ?
    C15 C16 C17 . . 122.24(13) ?
    C15 C16 H16A . . 118.9 ?
    C17 C16 H16A . . 118.9 ?
    C18 C17 C16 . . 116.14(13) ?
    C18 C17 C20 . . 121.38(13) ?
    C16 C17 C20 . . 122.47(13) ?
    C19 C18 C17 . . 122.45(13) ?
    C19 C18 H18A . . 118.8 ?
    C17 C18 H18A . . 118.8 ?
    C18 C19 C14 . . 120.75(13) ?
    C18 C19 H19A . . 119.6 ?
    C14 C19 H19A . . 119.6 ?
    C23 C20 C22 . . 107.70(13) ?
    C23 C20 C21 . . 108.66(13) ?
    C22 C20 C21 . . 109.07(13) ?
    C23 C20 C17 . . 111.26(12) ?
    C22 C20 C17 . . 111.07(12) ?
    C21 C20 C17 . . 109.02(12) ?
    C20 C21 H21A . . 109.5 ?
    C20 C21 H21B . . 109.5 ?
    H21A C21 H21B . . 109.5 ?
    C20 C21 H21C . . 109.5 ?
    H21A C21 H21C . . 109.5 ?
    H21B C21 H21C . . 109.5 ?
    C20 C22 H22A . . 109.5 ?
    C20 C22 H22B . . 109.5 ?
    H22A C22 H22B . . 109.5 ?
    C20 C22 H22C . . 109.5 ?
    H22A C22 H22C . . 109.5 ?
    H22B C22 H22C . . 109.5 ?
    C20 C23 H23A . . 109.5 ?
    C20 C23 H23B . . 109.5 ?
    H23A C23 H23B . . 109.5 ?
    C20 C23 H23C . . 109.5 ?
    H23A C23 H23C . . 109.5 ?
    H23B C23 H23C . . 109.5 ?
loop_
    _geom_torsion_atom_site_label_1
    _geom_torsion_atom_site_label_2
    _geom_torsion_atom_site_label_3
    _geom_torsion_atom_site_label_4
    _geom_torsion_site_symmetry_1
    _geom_torsion_site_symmetry_2
    _geom_torsion_site_symmetry_3
    _geom_torsion_site_symmetry_4
    _geom_torsion
    _geom_torsion_publ_flag
    O1 C1 C2 C3 . . . . -149.78(14) ?
    C6 C1 C2 C3 . . . . 35.51(18) ?
    C1 C2 C3 C4 . . . . -45.58(17) ?
    C2 C3 C4 C5 . . . . 58.62(16) ?
    C3 C4 C5 C6 . . . . -62.20(16) ?
    O1 C1 C6 C5 . . . . 148.61(14) ?
    C2 C1 C6 C5 . . . . -36.74(17) ?
    O1 C1 C6 C7 . . . . 17.48(18) ?
    C2 C1 C6 C7 . . . . -167.88(12) ?
    C4 C5 C6 C1 . . . . 49.83(16) ?
    C4 C5 C6 C7 . . . . 179.57(12) ?
    C14 N1 C7 C8 . . . . -59.87(16) ?
    C14 N1 C7 C6 . . . . 173.04(12) ?
    C1 C6 C7 N1 . . . . -161.06(11) ?
    C5 C6 C7 N1 . . . . 69.13(15) ?
    C1 C6 C7 C8 . . . . 72.02(15) ?
    C5 C6 C7 C8 . . . . -57.80(16) ?
    N1 C7 C8 C9 . . . . 141.87(13) ?
    C6 C7 C8 C9 . . . . -93.95(15) ?
    N1 C7 C8 C13 . . . . -37.48(17) ?
    C6 C7 C8 C13 . . . . 86.69(15) ?
    C13 C8 C9 C10 . . . . -2.1(2) ?
    C7 C8 C9 C10 . . . . 178.51(12) ?
    C8 C9 C10 C11 . . . . 0.7(2) ?
    C9 C10 C11 C12 . . . . 1.3(2) ?
    C10 C11 C12 C13 . . . . -1.7(2) ?
    C11 C12 C13 C8 . . . . 0.2(2) ?
    C9 C8 C13 C12 . . . . 1.7(2) ?
    C7 C8 C13 C12 . . . . -178.96(13) ?
    C7 N1 C14 C19 . . . . -22.0(2) ?
    C7 N1 C14 C15 . . . . 160.68(12) ?
    C19 C14 C15 C16 . . . . -0.1(2) ?
    N1 C14 C15 C16 . . . . 177.38(13) ?
    C14 C15 C16 C17 . . . . -0.5(2) ?
    C15 C16 C17 C18 . . . . 0.3(2) ?
    C15 C16 C17 C20 . . . . -178.69(13) ?
    C16 C17 C18 C19 . . . . 0.4(2) ?
    C20 C17 C18 C19 . . . . 179.42(13) ?
    C17 C18 C19 C14 . . . . -1.0(2) ?
    N1 C14 C19 C18 . . . . -176.59(13) ?
    C15 C14 C19 C18 . . . . 0.8(2) ?
    C18 C17 C20 C23 . . . . 34.25(18) ?
    C16 C17 C20 C23 . . . . -146.77(14) ?
    C18 C17 C20 C22 . . . . 154.21(14) ?
    C16 C17 C20 C22 . . . . -26.80(19) ?
    C18 C17 C20 C21 . . . . -85.57(17) ?
    C16 C17 C20 C21 . . . . 93.41(17) ?
loop_
    _geom_hbond_atom_site_label_D
    _geom_hbond_atom_site_label_H
    _geom_hbond_atom_site_label_A
    _geom_hbond_site_symmetry_A
    _geom_hbond_distance_DH
    _geom_hbond_distance_HA
    _geom_hbond_distance_DA
    _geom_hbond_angle_DHA
    _geom_hbond_publ_flag
    N1 H1N1 O1 1_455 0.89(2) 2.35(2) 3.2050(16) 161.6(19) y
    C9 H9A O1 1_555 0.93 2.59 3.1146(19) 116 y
    C2 H2A Cg1 2_766 0.97 2.60 3.4992(19) 155 y
    C23 H23C Cg1 2_667 0.96 2.99 3.747(2) 137 y
