# Supplementary material for: 2-[(4-tert-Butyl­anilino)(phen­yl)meth­yl]cyclo­hexa­none
Source: Acta Crystallogr Sect E Struct Rep Online. 2009 Feb 18;65(Pt 3):o539–40. doi: 10.1107/S1600536809004954 (PMC2968565; doi:10.1107/S1600536809004954)
Supplement: Supplementary file 2 [file e-65-0o539-Isup2.hkl]

# 
# h,k,l, Fc-squared, Fo-squared, sigma(Fo-squared) and status flag 
# 
data_I
_shelx_title ' bak1_0m in P-1  (100K)' 
_shelx_refln_list_code          4 
_shelx_F_calc_maximum      143.41 
_exptl_crystal_F_000       364.00 
_reflns_d_resolution_high  0.7570 
 
loop_ 
 _symmetry_equiv_pos_as_xyz 
 'x, y, z' 
 '-x, -y, -z' 
 
_cell_length_a     6.5315 
_cell_length_b    12.3946 
_cell_length_c    12.8853 
_cell_angle_alpha  62.973 
_cell_angle_beta   86.347 
_cell_angle_gamma  85.103 
 
_shelx_F_squared_multiplier     1.000 
 
loop_ 
 _refln_index_h 
 _refln_index_k 
 _refln_index_l 
 _refln_F_squared_calc 
 _refln_F_squared_meas 
 _refln_F_squared_sigma 
 _refln_observed_status 
   1   0   0       50.77       11.19      1.10 o 
   2   0   0      151.98      131.45     15.21 o 
   3   0   0      104.33      131.85      4.30 o 
   4   0   0      269.15      335.81      5.70 o 
   5   0   0      154.85      154.41      2.46 o 
   6   0   0       38.77       50.59      2.11 o 
   7   0   0        0.58        2.20      1.39 o 
   8   0   0       56.68       58.39      3.42 o 
  -8   1   0       10.30       12.83      2.65 o 
  -7   1   0        7.23        7.69      1.93 o 
  -6   1   0       36.89       36.58      2.20 o 
  -5   1   0       83.66      108.37      2.84 o 
  -4   1   0      123.30      127.37      1.76 o 
  -3   1   0       19.56       13.05      0.78 o 
  -2   1   0      768.51      779.61      8.13 o 
  -1   1   0     2357.40     2254.98     25.39 o 
   0   1   0      682.82      682.45      9.78 o 
   1   1   0     1068.29     1099.07     11.44 o 
   2   1   0      441.03      487.65      9.53 o 
   3   1   0       66.50       65.59      2.59 o 
   4   1   0      436.40      516.12     10.98 o 
   5   1   0        9.15       12.99      2.74 o 
   6   1   0       85.16       90.78      2.39 o 
   7   1   0       20.21       22.23      3.05 o 
   8   1   0       16.26       25.33      2.85 o 
  -8   2   0        7.01        9.25      2.36 o 
  -7   2   0       38.40       44.66      3.02 o 
  -6   2   0       26.19       27.62      1.81 o 
  -5   2   0      425.21      421.63      6.29 o 
  -4   2   0      167.47      159.13      1.93 o 
  -3   2   0      270.71      277.63      2.98 o 
  -2   2   0       80.51      101.06      1.65 o 
  -1   2   0       25.69       18.94      0.82 o 
   0   2   0     2621.55     2584.33     21.11 o 
   1   2   0      390.28      422.52      3.64 o 
   2   2   0       60.90       57.17      0.84 o 
   3   2   0        1.07       -1.95      0.98 o 
   4   2   0       86.24       90.02      2.32 o 
   5   2   0      523.46      558.23      9.08 o 
   6   2   0      149.03      155.37      3.33 o 
   7   2   0        0.48        0.29      1.74 o 
   8   2   0        0.00        1.14      2.16 o 
  -8   3   0        2.19        1.93      2.28 o 
  -7   3   0       10.16        8.51      2.13 o 
  -6   3   0       46.12       50.33      2.93 o 
  -5   3   0        1.19        3.58      1.22 o 
  -4   3   0        3.53        7.61      0.73 o 
  -3   3   0        3.94       11.33      1.65 o 
  -2   3   0       16.87       13.80      0.60 o 
  -1   3   0      128.41      116.14      1.94 o 
   0   3   0      546.99      555.43      3.98 o 
   1   3   0      614.05      606.59      4.87 o 
   2   3   0     1492.55     1675.29     17.85 o 
   3   3   0      469.80      521.40      4.87 o 
   4   3   0        2.37        3.72      0.50 o 
   5   3   0      234.93      214.43      3.02 o 
   6   3   0       15.27       11.50      1.42 o 
   7   3   0       12.98       18.64      2.27 o 
   8   3   0        6.70        4.44      2.26 o 
  -8   4   0        0.64        2.58      2.32 o 
  -7   4   0       54.66       59.44      3.19 o 
  -6   4   0      479.62      466.17      8.09 o 
  -5   4   0       34.89       34.57      1.90 o 
  -4   4   0        1.28        2.99      1.01 o 
  -3   4   0       92.18       89.45      1.37 o 
  -2   4   0        8.58        9.97      0.58 o 
  -1   4   0        0.27        0.11      0.39 o 
   0   4   0       12.31       10.41      0.45 o 
   1   4   0      118.71      125.76      1.41 o 
   2   4   0      642.28      670.36      7.27 o 
   3   4   0        0.85        0.36      0.44 o 
   4   4   0        5.67        8.95      0.75 o 
   5   4   0      151.75      145.50      2.98 o 
   6   4   0      185.97      134.92      3.06 o 
   7   4   0       59.92       54.98      2.87 o 
   8   4   0        3.44        2.42      2.16 o 
  -7   5   0        4.65        6.93      2.27 o 
  -6   5   0      546.12      526.70      9.32 o 
  -5   5   0      271.95      294.40      4.97 o 
  -4   5   0       36.44       31.61      1.72 o 
  -3   5   0        9.34        9.11      0.69 o 
  -2   5   0      746.30      719.83      7.19 o 
  -1   5   0        3.40        4.68      0.44 o 
   0   5   0      322.29      346.39      2.78 o 
   1   5   0        1.49        2.57      0.51 o 
   2   5   0        0.42       -0.21      0.45 o 
   3   5   0      272.20      309.07      4.00 o 
   4   5   0       95.97       96.14      1.79 o 
   5   5   0        0.02        2.00      1.01 o 
   6   5   0      110.16       91.64      2.52 o 
   7   5   0       39.63       31.82      2.55 o 
   8   5   0        3.28        5.95      2.46 o 
  -7   6   0       59.95       75.10      4.83 o 
  -6   6   0       46.08       46.60      2.96 o 
  -5   6   0      130.13      130.72      3.22 o 
  -4   6   0        1.52        3.02      1.32 o 
  -3   6   0        7.21        7.26      1.14 o 
  -2   6   0       62.62       63.53      1.34 o 
  -1   6   0        1.69        2.45      0.47 o 
   0   6   0       23.38       25.63      0.83 o 
   1   6   0      313.75      339.75      3.18 o 
   2   6   0       91.88       85.27      1.42 o 
   3   6   0        7.67        6.33      0.67 o 
   4   6   0       10.21       14.41      1.07 o 
   5   6   0       96.06      113.71      2.70 o 
   6   6   0        0.32        1.38      2.38 o 
   7   6   0        0.58        0.04      1.81 o 
   8   6   0        9.80       12.36      2.44 o 
  -7   7   0       74.63       77.22      6.60 o 
  -6   7   0        0.69        0.34      2.62 o 
  -5   7   0       17.75       16.43      1.81 o 
  -4   7   0      307.11      286.37      4.91 o 
  -3   7   0        4.96        6.38      1.27 o 
  -2   7   0       53.59       49.19      1.52 o 
  -1   7   0       16.82       15.94      0.89 o 
   0   7   0        8.92       11.37      0.73 o 
   1   7   0      267.43      264.11      2.56 o 
   2   7   0      143.85      144.59      1.86 o 
   3   7   0       51.44       52.38      1.55 o 
   4   7   0       40.30       37.41      1.48 o 
   5   7   0        5.36        6.11      1.08 o 
   6   7   0        9.69        6.76      1.61 o 
   7   7   0       22.53       29.19      2.64 o 
  -6   8   0       33.16       29.18      4.88 o 
  -5   8   0       19.28       15.70      3.14 o 
  -4   8   0      152.51      156.74      3.60 o 
  -3   8   0       35.23       35.21      1.95 o 
  -2   8   0      349.04      336.00      4.38 o 
  -1   8   0        7.64        6.71      0.76 o 
   0   8   0        0.08       -0.75      0.62 o 
   1   8   0       31.27       37.79      1.16 o 
   2   8   0        1.14        0.68      0.80 o 
   3   8   0      112.72      110.71      2.24 o 
   4   8   0        2.22        4.99      2.03 o 
   5   8   0       26.39       24.17      1.45 o 
   6   8   0        2.32        0.38      1.57 o 
   7   8   0        0.67       -2.36      1.82 o 
  -6   9   0       69.62       70.85      4.93 o 
  -5   9   0        0.38       -0.33      2.75 o 
  -4   9   0       61.25       64.66      2.61 o 
  -3   9   0      130.93      118.76      3.10 o 
  -2   9   0      115.59      117.30      2.45 o 
  -1   9   0       10.58        8.94      1.10 o 
   0   9   0      272.95      279.53      3.57 o 
   1   9   0      418.89      425.63      5.05 o 
   2   9   0        4.19        6.06      1.11 o 
   3   9   0       11.37       12.14      1.29 o 
   4   9   0      361.13      326.67      4.52 o 
   5   9   0       20.81       25.64      1.83 o 
   6   9   0       20.50       24.73      2.26 o 
   7   9   0        2.55        1.56      1.95 o 
  -5  10   0        2.74        5.91      3.31 o 
  -4  10   0       18.33       24.40      2.64 o 
  -3  10   0       52.06       53.26      2.41 o 
  -2  10   0       25.28       25.84      1.56 o 
  -1  10   0       14.84       17.99      1.90 o 
   0  10   0      133.82      139.48      3.15 o 
   1  10   0       36.00       37.37      1.64 o 
   2  10   0       46.86       55.42      4.86 o 
   3  10   0      108.55      103.52      2.43 o 
   4  10   0      249.62      236.36      4.24 o 
   5  10   0        0.14       -1.38      1.44 o 
   6  10   0        7.26        4.49      1.68 o 
  -5  11   0        8.17       10.13      6.35 o 
  -4  11   0       22.88       27.10      3.91 o 
  -3  11   0       18.35       15.26      3.20 o 
  -2  11   0      115.14      121.31      3.51 o 
  -1  11   0       10.10       11.87      1.90 o 
   0  11   0        4.38        4.49      1.67 o 
   1  11   0       11.44       11.41      1.49 o 
   2  11   0      104.75      101.00      2.43 o 
   3  11   0      125.10      125.92      4.51 o 
   4  11   0       80.83       74.53      2.63 o 
   5  11   0       81.87       86.76      2.87 o 
   6  11   0       52.79       50.89      2.51 o 
  -4  12   0       15.10       21.43      7.06 o 
  -3  12   0       13.46       10.01      6.06 o 
  -2  12   0      106.50      104.73      4.05 o 
  -1  12   0        0.24       -2.21      1.91 o 
   0  12   0       57.51       60.13      2.79 o 
   1  12   0        9.41        8.60      1.93 o 
   2  12   0      147.42      152.22      3.36 o 
   3  12   0        0.16       -2.87      1.82 o 
   4  12   0        1.66       -0.90      2.01 o 
   5  12   0        9.39        9.63      1.97 o 
  -3  13   0        0.86        0.23      5.75 o 
  -2  13   0        2.94        0.85      5.09 o 
  -1  13   0        5.64       11.27      3.09 o 
   0  13   0        0.12        2.65      2.32 o 
   1  13   0        2.86        1.99      1.97 o 
   2  13   0      248.11      257.07      9.66 o 
   3  13   0       87.12       87.22      3.52 o 
   4  13   0      176.94      172.59      5.51 o 
  -1  14   0        0.14       -0.27      2.99 o 
   0  14   0        4.84        8.08      3.41 o 
   1  14   0       27.96       33.26      3.46 o 
   2  14   0        7.36        6.22      2.38 o 
  -1 -14   1      165.35      187.21      7.29 o 
   0 -14   1        0.24        2.16      3.18 o 
  -3 -13   1       86.89       80.65      8.59 o 
  -2 -13   1        0.18       -1.03      2.11 o 
  -1 -13   1        2.59        0.94      2.10 o 
   0 -13   1       12.22       14.14      3.41 o 
   1 -13   1       64.88       77.84      4.69 o 
  -4 -12   1       59.27       56.28      3.88 o 
  -3 -12   1        8.95        4.09      1.76 o 
  -2 -12   1      275.78      269.82      6.30 o 
  -1 -12   1       79.30       88.86      3.26 o 
   0 -12   1       10.30       14.55      3.04 o 
   1 -12   1       55.24       55.13      4.09 o 
   2 -12   1       10.44       15.55      5.90 o 
   3 -12   1       22.27       29.53      7.18 o 
   4 -12   1       60.76       67.26      8.87 o 
  -5 -11   1       19.54       25.22      2.21 o 
  -4 -11   1        0.08       -1.86      1.58 o 
  -3 -11   1       14.04       15.47      2.62 o 
  -2 -11   1       11.89       12.52      1.48 o 
  -1 -11   1       31.13       36.31      2.38 o 
   0 -11   1       36.80       38.80      2.47 o 
   1 -11   1       60.99       65.56      3.57 o 
   2 -11   1       51.33       43.92      6.62 o 
   3 -11   1        2.45        0.89      3.20 o 
   4 -11   1        4.31        1.22      3.09 o 
  -6 -10   1       86.91       90.63      2.95 o 
  -5 -10   1        6.10        2.83      1.63 o 
  -4 -10   1       58.63       53.33      2.31 o 
  -3 -10   1      327.79      312.42      5.12 o 
  -2 -10   1        7.49       10.01      1.31 o 
  -1 -10   1       68.13       65.73      1.97 o 
   0 -10   1      144.69      151.12      3.59 o 
   1 -10   1       20.42       23.49      2.01 o 
   2 -10   1       98.53       99.23      3.02 o 
   3 -10   1        4.77        3.22      1.91 o 
   4 -10   1       12.58       13.46      4.10 o 
   5 -10   1        8.85        6.90      3.29 o 
  -6  -9   1       24.77       29.85      2.10 o 
  -5  -9   1       13.60       10.87      1.67 o 
  -4  -9   1       23.69       26.56      1.64 o 
  -3  -9   1      790.92      750.01      8.50 o 
  -2  -9   1      109.16      101.86      2.23 o 
  -1  -9   1      111.55      116.00      2.35 o 
   0  -9   1       41.53       42.69      1.55 o 
   1  -9   1      361.90      358.68      4.80 o 
   2  -9   1        7.05        6.56      1.14 o 
   3  -9   1        0.11        0.84      1.94 o 
   4  -9   1        0.69       -0.30      1.88 o 
   5  -9   1        4.90        4.10      2.96 o 
   6  -9   1       33.15       37.59      4.45 o 
  -7  -8   1        5.04        5.35      1.98 o 
  -6  -8   1      168.69      170.46      4.14 o 
  -5  -8   1       11.14       13.02      1.57 o 
  -4  -8   1       69.63       63.67      1.92 o 
  -3  -8   1      247.04      245.29      3.62 o 
  -2  -8   1       13.47       15.24      1.10 o 
  -1  -8   1       77.35       69.50      1.66 o 
   0  -8   1       64.50       72.10      1.48 o 
   1  -8   1        0.20       -1.13      0.86 o 
   2  -8   1        0.05       -1.63      1.04 o 
   3  -8   1       44.56       50.28      2.68 o 
   4  -8   1      222.64      225.58      5.31 o 
   5  -8   1        0.02        1.97      2.66 o 
   6  -8   1        0.14       -5.06      2.87 o 
  -7  -7   1       21.86       24.13      3.03 o 
  -6  -7   1        0.55       -0.11      1.51 o 
  -5  -7   1       14.52       10.71      1.23 o 
  -4  -7   1       52.72       49.16      1.67 o 
  -3  -7   1      140.14      142.47      2.52 o 
  -2  -7   1       20.88       22.47      1.37 o 
  -1  -7   1      136.67      141.06      1.77 o 
   0  -7   1      138.28      149.01      1.94 o 
   1  -7   1       66.94       60.70      1.30 o 
   2  -7   1       64.35       54.77      1.95 o 
   3  -7   1        5.29        5.31      1.26 o 
   4  -7   1        0.05        0.61      1.21 o 
   5  -7   1       21.91       16.82      2.27 o 
   6  -7   1      209.67      185.14      6.43 o 
   7  -7   1        7.62        7.57      3.36 o 
  -7  -6   1        4.04        2.27      2.00 o 
  -6  -6   1        0.44       -0.29      1.66 o 
  -5  -6   1        0.00       -0.06      0.99 o 
  -4  -6   1       30.94       35.13      1.54 o 
  -3  -6   1      156.75      165.00      2.31 o 
  -2  -6   1      119.15      131.41      1.71 o 
  -1  -6   1      119.65      131.91      1.51 o 
   0  -6   1      105.07      107.03      1.43 o 
   1  -6   1        7.46        7.58      0.57 o 
   2  -6   1       67.44       84.99      1.56 o 
   3  -6   1        6.11        3.10      1.04 o 
   4  -6   1       34.76       32.84      1.83 o 
   5  -6   1        9.02        9.86      1.56 o 
   6  -6   1       84.54       88.34      4.57 o 
   7  -6   1       20.55       19.38      3.48 o 
  -8  -5   1        2.58        2.73      3.88 o 
  -7  -5   1       30.62       26.78      4.13 o 
  -6  -5   1       19.10       22.18      1.67 o 
  -5  -5   1        2.80        5.27      1.03 o 
  -4  -5   1       46.19       51.52      1.67 o 
  -3  -5   1        3.39        6.53      0.61 o 
  -2  -5   1       50.34       59.28      1.09 o 
  -1  -5   1       75.26       74.78      1.09 o 
   0  -5   1        3.50        3.57      0.56 o 
   1  -5   1      281.03      298.15      2.89 o 
   2  -5   1      107.36      112.88      1.82 o 
   3  -5   1      436.27      431.91      4.78 o 
   4  -5   1      130.12      124.81      5.01 o 
   5  -5   1       69.24       71.21      2.42 o 
   6  -5   1        9.99        8.77      2.08 o 
   7  -5   1      465.16      469.02     11.02 o 
  -8  -4   1      126.22      145.92      4.71 o 
  -7  -4   1       44.34       40.42      2.76 o 
  -6  -4   1       40.92       45.96      2.07 o 
  -5  -4   1       18.59       11.66      1.33 o 
  -4  -4   1       38.67       38.79      1.76 o 
  -3  -4   1      245.11      237.98      3.12 o 
  -2  -4   1       42.74       46.66      0.97 o 
  -1  -4   1       18.93       20.40      0.69 o 
   0  -4   1       21.84       25.26      0.65 o 
   1  -4   1        4.61        5.99      0.49 o 
   2  -4   1     1072.23     1115.66     10.59 o 
   3  -4   1     1747.46     1756.04     18.11 o 
   4  -4   1       33.92       30.21      1.55 o 
   5  -4   1      155.77      146.58      3.16 o 
   6  -4   1        9.71       12.33      1.65 o 
   7  -4   1       25.80       25.11      2.55 o 
   8  -4   1       10.57       15.74      3.45 o 
  -8  -3   1      103.59      118.29      4.54 o 
  -7  -3   1       46.95       45.87      2.88 o 
  -6  -3   1       46.92       38.10      2.01 o 
  -5  -3   1       40.10       31.49      1.72 o 
  -4  -3   1       60.76       66.26      1.46 o 
  -3  -3   1       49.48       57.79      1.16 o 
  -2  -3   1      194.75      203.76      2.30 o 
  -1  -3   1      611.80      605.10      4.56 o 
   0  -3   1      164.42      250.63      9.09 o 
   1  -3   1     1797.36     1762.80     13.60 o 
   2  -3   1     1147.33     1137.78     11.98 o 
   3  -3   1        8.56       10.61      0.67 o 
   4  -3   1      107.32       94.68      1.66 o 
   5  -3   1        0.35       -0.02      1.07 o 
   6  -3   1      140.64      134.20      3.14 o 
   7  -3   1        1.24       -0.66      1.81 o 
   8  -3   1       60.29       63.18      4.32 o 
  -8  -2   1       67.57       58.39      3.44 o 
  -7  -2   1       93.58       75.32      3.44 o 
  -6  -2   1        1.11        2.89      1.36 o 
  -5  -2   1      118.20      138.73      2.78 o 
  -4  -2   1        4.24        7.78      0.64 o 
  -3  -2   1      394.16      422.28      6.22 o 
  -2  -2   1      476.70      532.75      4.35 o 
  -1  -2   1     1987.47     2056.68     15.28 o 
   0  -2   1      534.44      586.61      4.60 o 
   1  -2   1        0.92        5.19      0.77 o 
   2  -2   1      121.19      124.26      1.62 o 
   3  -2   1      329.42      358.90      3.38 o 
   4  -2   1       32.39       29.49      0.99 o 
   5  -2   1      279.38      262.31      4.18 o 
   6  -2   1      105.28      102.32      2.65 o 
   7  -2   1       73.36       80.59      3.29 o 
   8  -2   1      280.96      317.75      6.92 o 
  -8  -1   1       18.55       15.38      2.70 o 
  -7  -1   1      177.40      154.40      4.67 o 
  -6  -1   1      135.78      148.77      3.19 o 
  -5  -1   1        2.60        2.97      0.85 o 
  -4  -1   1        0.82        1.28      0.51 o 
  -3  -1   1     1389.06     1577.10     14.18 o 
  -2  -1   1       87.08       85.54      1.12 o 
  -1  -1   1       17.12       17.55      0.53 o 
   0  -1   1      826.79      790.29      6.75 o 
   2  -1   1     1340.05     1226.05     10.17 o 
   3  -1   1      140.76      131.96      2.33 o 
   4  -1   1        2.07        2.39      0.69 o 
   5  -1   1      413.86      411.80      5.68 o 
   6  -1   1        5.83       14.72      1.44 o 
   7  -1   1        1.13        0.92      1.73 o 
   8  -1   1        2.18        0.46      2.15 o 
  -8   0   1       10.84       16.76      2.79 o 
  -7   0   1        9.50        5.66      2.07 o 
  -6   0   1      189.07      168.10      3.42 o 
  -5   0   1       29.76       36.94      1.97 o 
  -4   0   1      195.25      190.41      3.33 o 
  -3   0   1     4087.90     4450.97     40.99 o 
  -2   0   1      479.54      497.49      4.83 o 
  -1   0   1      159.56      149.58      1.49 o 
   0   0   1     1505.92     1241.35     61.57 o 
   1   0   1    11221.46    10556.79    310.49 o 
   2   0   1      311.75      314.41      6.51 o 
   3   0   1        0.15        1.97      0.98 o 
   4   0   1       21.77       21.24      2.07 o 
   5   0   1       98.00       95.75      6.03 o 
   6   0   1       32.34       39.67      3.43 o 
   7   0   1       43.74       46.23      3.86 o 
   8   0   1      146.68      162.16      5.00 o 
  -8   1   1        1.60        1.19      2.33 o 
  -7   1   1       20.02       18.93      2.28 o 
  -6   1   1       20.32       24.31      1.94 o 
  -5   1   1       19.99       26.83      1.57 o 
  -4   1   1       23.91       19.45      0.81 o 
  -3   1   1       10.33       10.63      0.88 o 
  -2   1   1      325.89      328.97      3.08 o 
  -1   1   1      103.58      104.37      1.25 o 
   0   1   1      209.46      179.86      7.15 o 
   2   1   1        1.81        0.59      0.48 o 
   3   1   1        4.65        6.08      1.39 o 
   4   1   1        0.07       -0.18      1.34 o 
   6   1   1        1.09        0.76      1.37 o 
   7   1   1       16.90       14.08      2.75 o 
   8   1   1       28.05       34.76      5.23 o 
  -8   2   1        3.04        4.61      2.29 o 
  -7   2   1       49.68       45.67      2.82 o 
  -6   2   1       27.58       27.93      2.24 o 
  -5   2   1       20.52       26.18      1.65 o 
  -4   2   1      194.34      212.61      2.42 o 
  -3   2   1      612.10      656.53      6.43 o 
  -2   2   1      223.94      225.77      2.32 o 
  -1   2   1     4613.26     4450.45     34.27 o 
   0   2   1        0.41       -1.00      0.50 o 
   1   2   1     1775.47     1762.18     15.06 o 
   2   2   1     2464.36     2578.38     57.75 o 
   3   2   1       60.64       58.23      2.89 o 
   4   2   1      223.76      254.27      6.28 o 
   5   2   1       64.56       66.43      3.38 o 
   6   2   1      209.50      218.94      6.66 o 
   7   2   1       70.48       65.43      5.34 o 
   8   2   1       55.80       65.45      5.86 o 
  -8   3   1        5.55        6.62      2.47 o 
  -7   3   1        0.04       -2.25      1.75 o 
  -6   3   1      196.12      183.53      3.81 o 
  -5   3   1      105.00       96.75      2.58 o 
  -4   3   1        4.96       10.64      0.83 o 
  -3   3   1      207.05      241.47      2.86 o 
  -2   3   1      899.20      937.34      8.18 o 
  -1   3   1     5740.07     5667.05     40.07 o 
   0   3   1      573.03      555.94      4.75 o 
   1   3   1      371.50      355.28      2.87 o 
   2   3   1      273.76      273.72      2.44 o 
   3   3   1     1734.08     2007.30     37.79 o 
   4   3   1      108.42      107.24      3.59 o 
   5   3   1        0.80        8.20      2.55 o 
   6   3   1      232.22      205.02      8.45 o 
   7   3   1        0.83       -3.51      2.70 o 
   8   3   1        0.71        2.26      3.70 o 
  -8   4   1        0.04        0.29      2.20 o 
  -7   4   1        3.45        3.22      2.03 o 
  -6   4   1       17.79       18.27      1.82 o 
  -5   4   1       70.39       76.90      2.43 o 
  -4   4   1        0.12       -0.01      0.91 o 
  -3   4   1        0.03       -0.71      0.44 o 
  -2   4   1        2.13        2.98      0.47 o 
  -1   4   1     3371.25     3367.51     23.87 o 
   0   4   1     3797.76     3832.30     27.49 o 
   1   4   1      224.42      268.19      2.33 o 
   2   4   1      381.86      371.55      3.68 o 
   3   4   1     2743.06     3142.13     24.78 o 
   4   4   1      185.04      199.75      2.80 o 
   5   4   1        1.35        9.32      1.19 o 
   6   4   1       37.92       33.93      4.05 o 
   7   4   1       57.61       46.74      4.86 o 
   8   4   1        0.50       -1.23      3.24 o 
  -7   5   1        4.58        4.18      2.16 o 
  -6   5   1      213.69      199.98      5.04 o 
  -5   5   1      432.04      380.48      5.98 o 
  -4   5   1       32.12       32.92      1.84 o 
  -3   5   1       95.40       84.46      1.46 o 
  -2   5   1       60.41       76.12      1.28 o 
  -1   5   1      194.30      165.49      1.63 o 
   0   5   1        0.18        1.04      0.37 o 
   1   5   1        2.56        0.89      0.36 o 
   2   5   1      877.23      903.41      7.73 o 
   3   5   1      276.70      290.45      4.48 o 
   4   5   1       48.96       54.94      1.61 o 
   5   5   1       32.69       36.45      1.59 o 
   6   5   1       72.69       57.88      1.97 o 
   7   5   1        0.55       -2.16      1.61 o 
   8   5   1       73.81       72.28      6.19 o 
  -7   6   1       47.41       36.27      3.08 o 
  -6   6   1        0.02        0.91      1.85 o 
  -5   6   1       88.17       85.12      2.72 o 
  -4   6   1        3.77        5.86      1.32 o 
  -3   6   1       14.46       16.78      0.87 o 
  -2   6   1      279.74      280.82      2.83 o 
  -1   6   1     1166.85     1127.65      8.44 o 
   0   6   1      301.42      304.28      2.68 o 
   1   6   1      105.30      106.44      1.56 o 
   2   6   1        6.96        6.76      0.60 o 
   3   6   1        3.58        4.10      0.67 o 
   4   6   1        0.15       -1.03      0.96 o 
   5   6   1       11.86        9.23      1.49 o 
   6   6   1       83.15       80.14      2.32 o 
   7   6   1        6.24        7.65      1.88 o 
   8   6   1       58.76       67.04      2.70 o 
  -7   7   1      228.07      228.73     11.77 o 
  -6   7   1       27.44       33.64      2.91 o 
  -5   7   1       61.17       56.73      2.60 o 
  -4   7   1       45.73       48.45      2.17 o 
  -3   7   1      798.45      760.89     10.00 o 
  -2   7   1       10.44        8.48      0.72 o 
  -1   7   1       13.64       19.16      0.76 o 
   0   7   1      117.11      134.14      1.65 o 
   1   7   1      226.84      224.43      2.64 o 
   2   7   1       56.56       56.73      1.51 o 
   3   7   1        0.36        0.59      0.78 o 
   4   7   1        1.63        0.27      0.85 o 
   5   7   1      126.56       98.26      2.47 o 
   6   7   1        5.60        8.19      1.56 o 
   7   7   1       20.99       28.10      2.12 o 
  -7   8   1      389.95      396.80     10.72 o 
  -6   8   1       13.97        8.92      2.39 o 
  -5   8   1      102.47       97.37      3.11 o 
  -4   8   1        4.81        7.85      1.60 o 
  -3   8   1      439.28      433.96      6.54 o 
  -2   8   1       80.30       73.34      1.91 o 
  -1   8   1       63.47       66.33      1.39 o 
   0   8   1       31.98       39.75      1.15 o 
   1   8   1       52.94       56.38      1.28 o 
   2   8   1        0.36        0.66      0.81 o 
   3   8   1        3.78        4.40      0.95 o 
   4   8   1        1.99        0.77      0.94 o 
   5   8   1      130.42      113.86      2.60 o 
   6   8   1        1.96        2.35      1.53 o 
   7   8   1        0.95        2.44      1.70 o 
  -6   9   1      183.85      197.73      7.24 o 
  -5   9   1        0.01       -0.20      1.83 o 
  -4   9   1        7.55        7.61      1.65 o 
  -3   9   1       25.89       40.84      2.59 o 
  -2   9   1       51.55       40.57      1.75 o 
  -1   9   1       86.36       84.66      1.80 o 
   0   9   1       14.75       12.47      1.20 o 
   1   9   1       38.58       38.25      1.42 o 
   2   9   1      150.00      146.96      2.53 o 
   3   9   1       29.25       26.52      1.43 o 
   4   9   1        4.07        3.18      1.10 o 
   5   9   1        6.70        6.50      1.40 o 
   6   9   1       60.74       61.20      2.69 o 
   7   9   1       42.38       47.31      2.60 o 
  -6  10   1      102.06      102.91      6.20 o 
  -5  10   1        2.32        0.04      2.83 o 
  -4  10   1       22.15       25.92      2.17 o 
  -3  10   1       22.22       26.72      2.03 o 
  -2  10   1       34.10       33.66      1.66 o 
  -1  10   1        7.16        6.91      1.40 o 
   0  10   1      103.86      103.12      2.16 o 
   1  10   1        0.00        6.45      1.27 o 
   2  10   1       28.34       28.36      1.48 o 
   3  10   1       25.44       24.74      1.79 o 
   4  10   1      156.46      147.59      2.86 o 
   5  10   1       19.36       12.19      1.69 o 
   6  10   1       12.33       14.70      2.11 o 
  -5  11   1      144.89      165.56      6.86 o 
  -4  11   1       45.37       54.68      4.51 o 
  -3  11   1        4.37        4.39      1.92 o 
  -2  11   1       82.88       80.92      2.93 o 
  -1  11   1      100.00      113.52      3.43 o 
   0  11   1        2.91        5.04      1.49 o 
   1  11   1       42.39       38.59      1.72 o 
   2  11   1      149.46      146.47      2.78 o 
   3  11   1      686.59      659.53      9.85 o 
   4  11   1       52.28       54.72      2.34 o 
   5  11   1       67.74       68.01      2.53 o 
   6  11   1       22.41       23.59      2.04 o 
  -4  12   1        0.68       -0.93      5.46 o 
  -3  12   1       17.25       19.35      6.40 o 
  -2  12   1       60.30       60.34      5.06 o 
  -1  12   1      174.57      176.68      4.37 o 
   0  12   1        2.93        2.68      1.74 o 
   1  12   1       10.98       11.13      1.59 o 
   2  12   1       18.78       18.66      1.57 o 
   3  12   1      153.62      141.58      3.34 o 
   4  12   1       41.15       41.52      2.67 o 
   5  12   1       21.04       17.65      2.05 o 
  -3  13   1       35.72       38.10      7.81 o 
  -2  13   1        8.67       10.90      2.98 o 
  -1  13   1       58.49       70.69      3.44 o 
   0  13   1      210.22      231.05      5.91 o 
   1  13   1      103.12      100.70      4.96 o 
   2  13   1       15.12        9.78      1.80 o 
   3  13   1       76.39       77.51      3.24 o 
   4  13   1      224.47      213.69      5.05 o 
  -2  14   1        1.42        2.93      2.76 o 
  -1  14   1        9.31       12.48      3.34 o 
   0  14   1        0.67        5.02      2.54 o 
   1  14   1        0.59        0.64      2.10 o 
   2  14   1        9.57        7.12      2.34 o 
   3  14   1       21.60       16.73      2.53 o 
  -2 -13   2        2.33        0.26      2.60 o 
  -1 -13   2       73.07       72.72      5.15 o 
   0 -13   2       36.91       42.55      4.36 o 
   1 -13   2       13.39       15.53      3.20 o 
  -4 -12   2       47.22       47.61      3.15 o 
  -3 -12   2       97.73       97.30      4.02 o 
  -2 -12   2        5.92        6.26      2.18 o 
  -1 -12   2        2.27        2.19      4.30 o 
   0 -12   2        0.60        3.11      2.91 o 
   1 -12   2      333.25      329.36      8.91 o 
   3 -12   2       45.58       49.69      8.08 o 
  -5 -11   2        2.37       -1.74      1.74 o 
  -4 -11   2       41.44       38.71      2.41 o 
  -3 -11   2       56.50       57.38      3.25 o 
  -2 -11   2       13.52       11.22      2.46 o 
  -1 -11   2       12.16       15.09      2.08 o 
   0 -11   2       34.49       37.83      3.57 o 
   1 -11   2        1.80        3.43      2.60 o 
   2 -11   2        5.95        7.45      4.82 o 
   3 -11   2       79.57       63.68      7.95 o 
   4 -11   2        0.86       -1.30      3.02 o 
  -5 -10   2        0.04       -3.12      1.56 o 
  -4 -10   2       33.89       41.17      3.24 o 
  -3 -10   2        7.27       10.76      1.34 o 
  -2 -10   2       54.95       58.31      2.02 o 
  -1 -10   2        2.22        0.73      1.62 o 
   0 -10   2       14.58       15.08      1.85 o 
   1 -10   2      142.26      144.62      6.19 o 
   2 -10   2      620.91      605.68     13.02 o 
   3 -10   2        0.00       -1.36      2.59 o 
   4 -10   2        9.16        8.26      3.21 o 
   5 -10   2       20.94       29.30      4.20 o 
  -6  -9   2      255.84      264.18      5.06 o 
  -5  -9   2       13.78       15.00      1.85 o 
  -4  -9   2      101.86       97.60      2.45 o 
  -3  -9   2       54.22       54.19      1.83 o 
  -2  -9   2      191.30      183.31      3.03 o 
  -1  -9   2      142.05      134.08      2.57 o 
   0  -9   2       11.90       15.66      1.55 o 
   1  -9   2       30.42       33.78      1.77 o 
   2  -9   2       34.36       37.12      2.55 o 
   3  -9   2        1.27        1.86      2.05 o 
   4  -9   2       27.54       28.44      3.51 o 
   5  -9   2       13.03       20.29      3.64 o 
  -7  -8   2        0.65       -1.62      1.94 o 
  -6  -8   2        1.22       -0.94      1.52 o 
  -5  -8   2       47.47       48.20      2.18 o 
  -4  -8   2       46.17       47.46      1.85 o 
  -3  -8   2      586.82      595.96      6.22 o 
  -2  -8   2       18.56       20.99      1.23 o 
  -1  -8   2       66.70       65.19      1.85 o 
   0  -8   2       11.77       10.75      0.92 o 
   1  -8   2       27.17       30.45      1.56 o 
   2  -8   2      129.86      118.48      3.60 o 
   3  -8   2       59.12       56.17      2.80 o 
   4  -8   2       31.55       29.60      2.57 o 
   5  -8   2       12.67       13.09      3.08 o 
   6  -8   2       25.04       26.55      3.90 o 
  -7  -7   2        0.00       -1.70      1.79 o 
  -6  -7   2        2.36        1.13      1.88 o 
  -5  -7   2       26.75       28.43      1.61 o 
  -4  -7   2      251.72      243.03      3.68 o 
  -3  -7   2       50.02       57.90      1.61 o 
  -2  -7   2       78.94       82.64      1.74 o 
  -1  -7   2      222.08      212.86      2.63 o 
   0  -7   2      833.55      840.12      7.06 o 
   1  -7   2       39.47       41.59      1.31 o 
   2  -7   2        3.21        2.47      1.05 o 
   3  -7   2        0.60        1.90      1.55 o 
   4  -7   2       11.79       17.58      2.13 o 
   5  -7   2       24.17       28.52      3.35 o 
   6  -7   2        0.23       -2.79      2.69 o 
  -7  -6   2       23.46       24.51      4.56 o 
  -6  -6   2        8.90        9.84      1.68 o 
  -5  -6   2        8.54        8.37      1.26 o 
  -4  -6   2      524.87      475.82      6.29 o 
  -3  -6   2        0.44        3.62      0.85 o 
  -2  -6   2      136.90      146.02      1.79 o 
  -1  -6   2       78.89       83.24      1.24 o 
   0  -6   2     1045.63     1073.98      8.67 o 
   1  -6   2        5.05        4.43      0.58 o 
   2  -6   2       15.87       18.60      1.16 o 
   3  -6   2       57.80       51.31      1.90 o 
   4  -6   2       66.04       68.05      2.81 o 
   5  -6   2       31.30       29.72      2.37 o 
   6  -6   2       39.43       48.17      3.69 o 
   7  -6   2       33.12       43.97      4.24 o 
  -7  -5   2        6.40        9.00      2.25 o 
  -6  -5   2       50.14       45.35      2.79 o 
  -5  -5   2       34.74       32.02      1.63 o 
  -4  -5   2      217.25      223.19      3.58 o 
  -3  -5   2       77.80       69.07      1.42 o 
  -2  -5   2      106.17      111.06      1.46 o 
  -1  -5   2      173.09      175.44      1.74 o 
   0  -5   2       14.12       12.63      0.58 o 
   1  -5   2       33.35       32.06      0.85 o 
   2  -5   2      204.94      209.34      2.73 o 
   3  -5   2       44.31       38.07      1.62 o 
   4  -5   2       47.57       54.06      2.01 o 
   5  -5   2       35.62       35.45      2.29 o 
   6  -5   2       16.95       22.49      3.03 o 
   7  -5   2       43.65       42.82      4.38 o 
  -8  -4   2      197.76      215.61      6.02 o 
  -7  -4   2        2.65        2.67      1.95 o 
  -6  -4   2      156.78      151.59      3.51 o 
  -5  -4   2       18.56       21.24      1.36 o 
  -4  -4   2       16.34       18.86      1.22 o 
  -3  -4   2       32.69       21.83      0.90 o 
  -2  -4   2      236.42      224.48      2.26 o 
  -1  -4   2        1.40        0.19      0.37 o 
   0  -4   2      195.45      203.68      1.78 o 
   1  -4   2        8.90       23.02      1.74 o 
   2  -4   2       65.70       90.26      2.72 o 
   3  -4   2      998.09     1032.88     11.04 o 
   4  -4   2       22.52       22.99      1.48 o 
   5  -4   2        0.46       -2.21      1.11 o 
   6  -4   2       74.17       79.09      3.90 o 
   7  -4   2       69.36       67.60      4.09 o 
  -8  -3   2       16.25       19.83      2.89 o 
  -7  -3   2      124.47      111.93      4.26 o 
  -6  -3   2      199.95      187.63      3.97 o 
  -5  -3   2        1.73        0.93      0.95 o 
  -4  -3   2       36.63       51.02      1.43 o 
  -3  -3   2       65.37       68.10      1.40 o 
  -2  -3   2       26.74       30.62      0.85 o 
  -1  -3   2       14.02       17.48      0.63 o 
   0  -3   2      308.45      301.23      2.20 o 
   1  -3   2      121.61      108.00      1.27 o 
   2  -3   2      361.88      402.56      6.10 o 
   3  -3   2       85.28       87.28      1.50 o 
   4  -3   2        2.50        0.36      0.62 o 
   5  -3   2      246.42      240.64      4.54 o 
   6  -3   2      277.43      280.64      4.75 o 
   7  -3   2       22.54       27.37      3.11 o 
   8  -3   2        8.25       15.72      7.12 o 
  -8  -2   2       35.27       38.48      3.24 o 
  -7  -2   2        2.36       -0.36      1.82 o 
  -6  -2   2       81.69       74.33      2.57 o 
  -5  -2   2      241.07      224.07      5.49 o 
  -4  -2   2        0.00       10.22      0.99 o 
  -3  -2   2       67.55       85.78      2.63 o 
  -2  -2   2       13.13       17.98      0.66 o 
  -1  -2   2      211.81      224.58      2.07 o 
   0  -2   2     4946.07     4952.23     36.96 o 
   1  -2   2      457.16      464.37      4.56 o 
   2  -2   2     1179.98     1278.73     18.03 o 
   3  -2   2      365.14      382.58      3.58 o 
   4  -2   2      132.36      112.10      1.68 o 
   5  -2   2      496.73      487.30      6.60 o 
   6  -2   2      177.71      177.60      3.45 o 
   7  -2   2       73.96       76.22      3.17 o 
   8  -2   2       75.14       87.67      4.59 o 
  -8  -1   2       14.87       14.12      2.82 o 
  -7  -1   2       84.63       80.63      3.67 o 
  -6  -1   2      750.45      678.31      9.94 o 
  -5  -1   2       34.95       39.51      1.80 o 
  -4  -1   2       38.41       44.37      1.09 o 
  -3  -1   2      119.09      134.54      3.88 o 
  -2  -1   2       60.03       64.22      1.14 o 
  -1  -1   2     5421.09     5621.46     40.39 o 
   0  -1   2      400.36      432.32     10.71 o 
   1  -1   2     1059.03     1018.12      9.47 o 
   2  -1   2      180.60      178.55      1.94 o 
   3  -1   2      473.24      476.48      5.89 o 
   4  -1   2       35.41       34.71      2.26 o 
   5  -1   2      598.76      574.30     18.40 o 
   6  -1   2      362.11      360.57      6.75 o 
   7  -1   2       16.64       15.20      3.10 o 
   8  -1   2       15.35       18.82      4.22 o 
  -8   0   2        5.73        6.01      3.57 o 
  -7   0   2        0.89        0.02      1.91 o 
  -6   0   2       57.95       67.55      2.40 o 
  -5   0   2       37.89       28.88      1.69 o 
  -4   0   2       68.33       65.79      1.25 o 
  -3   0   2      387.55      448.54      7.84 o 
  -2   0   2     1162.84     1187.58      9.50 o 
  -1   0   2     2334.01     2348.63     16.90 o 
   0   0   2      202.91      189.06      2.73 o 
   1   0   2      291.69      341.18      3.60 o 
   2   0   2      739.88      684.97     13.05 o 
   3   0   2      210.97      205.03      5.02 o 
   4   0   2       45.78       40.78      2.45 o 
   5   0   2      634.87      617.21     13.35 o 
   6   0   2      380.25      381.24      9.68 o 
   7   0   2       16.49       22.63      3.34 o 
   8   0   2        0.01       -0.15      3.57 o 
  -8   1   2       28.41       24.11      3.16 o 
  -7   1   2       16.79       19.52      2.94 o 
  -6   1   2        4.43        5.52      1.53 o 
  -5   1   2        1.68        1.28      1.00 o 
  -4   1   2      124.40      146.75      1.99 o 
  -3   1   2       32.44       33.84      2.78 o 
  -2   1   2      473.95      504.53      4.29 o 
  -1   1   2      240.01      225.81      1.92 o 
   0   1   2       36.92       38.89      0.57 o 
   1   1   2       32.94       26.79      2.72 o 
   2   1   2        8.84        6.57      1.00 o 
   3   1   2       15.80       29.69      3.57 o 
   4   1   2      749.77      691.44     21.11 o 
   5   1   2     1015.90     1004.24     20.05 o 
   6   1   2      193.53      204.01      6.45 o 
   7   1   2      111.61      122.19      5.34 o 
   8   1   2       39.21       41.34      5.19 o 
  -8   2   2        0.22       -3.18      3.27 o 
  -7   2   2        0.71        1.05      1.89 o 
  -6   2   2       11.93       14.09      1.67 o 
  -5   2   2        3.87        0.85      1.19 o 
  -4   2   2       49.84       62.26      1.43 o 
  -3   2   2      525.27      574.36      5.79 o 
  -2   2   2      869.21      921.37      8.06 o 
  -1   2   2     1588.50     1629.80     12.54 o 
   0   2   2      569.30      564.00      5.32 o 
   1   2   2     2055.64     1954.58     22.78 o 
   2   2   2      405.76      409.63      8.22 o 
   4   2   2      121.95       49.58      3.55 o 
   5   2   2       12.14       12.04      2.74 o 
   6   2   2        5.78       15.59      2.56 o 
   7   2   2       15.25       21.86      4.03 o 
   8   2   2       76.46       94.50      6.77 o 
  -8   3   2        8.04        9.45      2.60 o 
  -7   3   2        0.07       -0.55      1.88 o 
  -6   3   2        0.58       -0.63      1.39 o 
  -5   3   2        0.19        0.53      1.19 o 
  -4   3   2      506.79      505.51      6.05 o 
  -3   3   2      458.48      540.26      5.58 o 
  -2   3   2     1099.44     1104.11      8.74 o 
  -1   3   2      316.74      293.34      2.62 o 
   0   3   2    20567.58    19927.65    154.43 o 
   1   3   2       75.43       85.43      1.91 o 
   2   3   2      467.51      411.71      5.88 o 
   3   3   2      126.02      148.17      3.38 o 
   4   3   2        3.03        7.26      1.54 o 
   5   3   2        9.92       14.03      2.14 o 
   6   3   2       81.70       92.61      4.26 o 
   7   3   2       14.58       20.14      3.97 o 
   8   3   2        0.85        8.64      3.90 o 
  -8   4   2        4.76        6.26      3.09 o 
  -7   4   2        0.81        2.59      2.11 o 
  -6   4   2        3.91        3.14      1.51 o 
  -5   4   2        0.01       -2.27      1.19 o 
  -4   4   2      476.47      450.79      5.61 o 
  -3   4   2       74.70       66.87      1.26 o 
  -2   4   2      159.88      163.09      1.93 o 
  -1   4   2        1.32        3.46      0.38 o 
   0   4   2     1468.77     1435.81     11.35 o 
   1   4   2      621.40      637.91      5.27 o 
   2   4   2      101.32      127.49      1.88 o 
   3   4   2      994.65     1049.40     14.36 o 
   4   4   2      133.32      164.28      3.85 o 
   5   4   2       75.70       85.23      3.67 o 
   6   4   2       42.76       53.76      4.53 o 
   7   4   2       11.89       12.27      3.51 o 
   8   4   2        5.70        1.37      3.78 o 
  -7   5   2       16.25       17.33      2.62 o 
  -6   5   2       94.93       87.66      2.93 o 
  -5   5   2      130.56      115.96      3.03 o 
  -4   5   2      241.17      210.32      3.86 o 
  -3   5   2       12.73       13.16      0.76 o 
  -2   5   2       16.44       22.38      0.76 o 
  -1   5   2      502.74      519.60      4.23 o 
   0   5   2       11.58        7.52      0.47 o 
   1   5   2        4.01        7.24      0.45 o 
   2   5   2        0.76        2.04      0.67 o 
   3   5   2       16.93       19.34      0.67 o 
   4   5   2        5.27        4.44      0.65 o 
   5   5   2       70.90       80.71      4.82 o 
   6   5   2        7.46       14.80      3.38 o 
   7   5   2        0.08        0.00      2.97 o 
   8   5   2       12.49       13.54      4.24 o 
  -7   6   2       20.71       24.01      2.95 o 
  -6   6   2       81.78       71.00      3.35 o 
  -5   6   2       53.21       48.69      2.30 o 
  -4   6   2       21.08       23.19      2.21 o 
  -3   6   2       11.10       14.77      0.85 o 
  -2   6   2      322.26      347.34      3.34 o 
  -1   6   2      152.97      157.07      1.69 o 
   0   6   2      336.61      324.81      3.51 o 
   1   6   2      445.28      458.14      5.50 o 
   2   6   2     1034.09     1101.02     10.05 o 
   3   6   2      132.94      124.76      1.60 o 
   4   6   2        0.04        0.27      0.69 o 
   5   6   2       41.73       35.59      1.43 o 
   6   6   2       33.42       37.36      3.06 o 
   7   6   2        2.79        0.36      2.62 o 
   8   6   2        0.11        2.19      6.92 o 
  -7   7   2        9.64        6.73      2.57 o 
  -6   7   2      296.26      296.95      6.62 o 
  -5   7   2        4.10        4.52      1.55 o 
  -4   7   2      116.23      115.33      3.02 o 
  -3   7   2      284.99      279.57      3.88 o 
  -2   7   2      408.94      407.71      3.63 o 
  -1   7   2       14.45       10.89      0.74 o 
   0   7   2       10.80       12.90      0.72 o 
   1   7   2       44.89       54.19      1.21 o 
   2   7   2      365.78      387.71      4.20 o 
   3   7   2      124.40      126.91      2.35 o 
   4   7   2        4.49        3.25      0.85 o 
   5   7   2       33.73       35.85      1.54 o 
   6   7   2      188.08      149.11      3.75 o 
   7   7   2        2.94        3.43      1.58 o 
   8   7   2       72.00       77.07      4.40 o 
  -7   8   2        0.16       -1.31      3.80 o 
  -6   8   2      104.76      102.20      4.05 o 
  -5   8   2      224.87      216.24      4.55 o 
  -4   8   2       45.12       48.71      2.31 o 
  -3   8   2      441.41      421.50      6.43 o 
  -2   8   2      177.38      174.67      2.44 o 
  -1   8   2       47.82       53.92      1.31 o 
   0   8   2      368.75      386.46      3.95 o 
   1   8   2        0.48        0.55      0.64 o 
   2   8   2       32.45       34.71      1.17 o 
   3   8   2       63.22       72.22      1.74 o 
   4   8   2        2.41        1.15      0.89 o 
   5   8   2        2.81        3.70      1.11 o 
   6   8   2       30.01       23.84      1.95 o 
   7   8   2       20.23       20.33      2.32 o 
  -6   9   2        0.97        0.00      2.22 o 
  -5   9   2       44.27       48.56      3.07 o 
  -4   9   2       46.82       49.23      2.42 o 
  -3   9   2       95.71      104.44      2.95 o 
  -2   9   2      224.58      225.95      3.54 o 
  -1   9   2      129.16      116.12      1.92 o 
   0   9   2        7.35        6.90      0.92 o 
   1   9   2       91.45       78.31      1.95 o 
   2   9   2        3.99        4.00      1.15 o 
   3   9   2       86.89       93.65      2.08 o 
   4   9   2       92.64       84.33      2.02 o 
   5   9   2      123.89      123.56      2.76 o 
   6   9   2       29.81       27.32      2.94 o 
   7   9   2       12.38        3.68      2.03 o 
  -6  10   2       50.78       59.39      5.07 o 
  -5  10   2        0.12       -1.37      2.02 o 
  -4  10   2      126.64      115.73      3.42 o 
  -3  10   2      125.67      120.45      3.27 o 
  -2  10   2      216.73      216.53      3.54 o 
  -1  10   2      113.70      116.03      2.96 o 
   0  10   2        0.02       -0.77      0.89 o 
   1  10   2       16.38       14.27      1.17 o 
   2  10   2      210.86      208.89      3.61 o 
   3  10   2       19.69       22.70      1.60 o 
   4  10   2      113.05      110.02      2.40 o 
   5  10   2       30.66       34.13      1.95 o 
   6  10   2        0.01       -1.08      1.65 o 
   7  10   2       39.14       34.56      5.49 o 
  -5  11   2        4.49        0.63      4.72 o 
  -4  11   2      294.32      317.41      6.96 o 
  -3  11   2      201.10      195.69      4.99 o 
  -2  11   2        7.58        6.86      1.74 o 
  -1  11   2      158.77      144.12      3.29 o 
   0  11   2        0.34       -0.11      1.14 o 
   1  11   2       39.05       38.28      1.67 o 
   2  11   2        1.47        0.93      1.12 o 
   3  11   2        8.58        6.81      1.46 o 
   4  11   2      128.02      129.11      3.10 o 
   5  11   2       13.00       15.98      1.79 o 
   6  11   2       39.90       39.10      2.58 o 
  -4  12   2       66.77       59.72      8.53 o 
  -3  12   2        0.49       -0.72      2.42 o 
  -2  12   2        0.00       -0.57      1.63 o 
  -1  12   2       70.64       70.71      4.13 o 
   0  12   2       25.14       27.04      3.11 o 
   1  12   2       17.74       21.40      1.55 o 
   2  12   2       35.74       47.87      1.95 o 
   3  12   2       27.14       28.87      1.94 o 
   4  12   2        0.94       -0.96      1.76 o 
   5  12   2        3.42        2.20      1.66 o 
  -4  13   2       82.84       86.73      9.82 o 
  -3  13   2        8.32       14.53      5.00 o 
  -2  13   2        8.48        8.26      2.04 o 
  -1  13   2       27.56       30.82      2.50 o 
   0  13   2       11.26       11.06      2.03 o 
   1  13   2       58.44       69.02      2.99 o 
   2  13   2       65.14       61.89      2.19 o 
   3  13   2      125.04      121.90      3.69 o 
   4  13   2        6.03        8.76      2.16 o 
   5  13   2        5.16        3.42      3.14 o 
  -3  14   2        2.68       -5.79      5.63 o 
  -2  14   2        3.65        4.74      4.71 o 
  -1  14   2        8.13       10.02      3.28 o 
   0  14   2        2.16        3.00      2.46 o 
   1  14   2       75.37       86.37      3.41 o 
   2  14   2       49.18       52.11      3.95 o 
   3  14   2       40.46       39.98      2.90 o 
   4  14   2        0.23       -2.36      2.01 o 
  -1  15   2       14.89       18.52      5.58 o 
   0  15   2        0.07       -0.32      6.23 o 
   1  15   2       65.97       68.53      3.42 o 
   2  15   2      181.71      185.41      7.44 o 
  -1 -13   3       52.99       57.50      4.78 o 
   0 -13   3       99.76      110.07      5.67 o 
  -3 -12   3        3.80        5.12      2.37 o 
  -2 -12   3       17.86       18.71      2.94 o 
  -1 -12   3        2.49       10.28      3.38 o 
   0 -12   3      273.50      284.32      8.51 o 
   1 -12   3       52.18       45.35      4.05 o 
  -4 -11   3       32.20       35.03      2.50 o 
  -3 -11   3        1.45        1.24      2.08 o 
  -2 -11   3      104.80      103.13      3.53 o 
  -1 -11   3      142.86      145.45      4.67 o 
   0 -11   3       10.82       11.52      2.97 o 
   1 -11   3        1.98        2.28      2.62 o 
   2 -11   3       14.74       22.01      5.69 o 
   3 -11   3      237.03      265.37     14.37 o 
  -5 -10   3        2.85        1.68      1.77 o 
  -4 -10   3        0.02       -1.39      1.55 o 
  -3 -10   3       16.75       16.82      1.46 o 
  -2 -10   3        6.17        3.43      1.85 o 
  -1 -10   3      220.57      220.98      4.61 o 
   0 -10   3       11.04        9.82      2.82 o 
   1 -10   3       13.72       16.28      2.80 o 
   2 -10   3      184.14      189.80     10.92 o 
   3 -10   3      122.83      121.04      5.38 o 
   4 -10   3       63.07       55.32      4.45 o 
  -6  -9   3       65.68       65.56      2.73 o 
  -5  -9   3       13.48       11.54      2.07 o 
  -4  -9   3       26.06       22.88      1.78 o 
  -3  -9   3        1.13        0.22      1.11 o 
  -2  -9   3      383.04      364.71      4.78 o 
  -1  -9   3      173.36      168.45      3.82 o 
   0  -9   3       33.01       30.62      3.56 o 
   1  -9   3       16.80       18.93      2.27 o 
   2  -9   3       79.56       75.56      3.26 o 
   3  -9   3        0.05       -1.66      1.75 o 
   4  -9   3        9.38       13.50      3.15 o 
   5  -9   3        0.03        1.18      2.90 o 
  -6  -8   3      191.29      202.39      4.19 o 
  -5  -8   3        1.54        1.17      1.51 o 
  -4  -8   3        0.25       -2.22      1.16 o 
  -3  -8   3      110.19      122.80      2.32 o 
  -2  -8   3       23.96       27.98      1.38 o 
  -1  -8   3       44.88       43.96      1.67 o 
   0  -8   3        7.39        7.08      1.35 o 
   1  -8   3      110.81      109.02      2.72 o 
   2  -8   3        4.32        3.73      1.73 o 
   3  -8   3      142.13      136.62      4.07 o 
   4  -8   3      169.82      158.80      4.58 o 
   5  -8   3        0.68        2.68      2.71 o 
   6  -8   3        9.86       18.76      3.66 o 
  -7  -7   3       97.69      120.92      7.64 o 
  -6  -7   3       11.39       11.48      1.78 o 
  -5  -7   3        0.66       -2.74      1.37 o 
  -4  -7   3      438.38      412.74      5.38 o 
  -3  -7   3      177.67      168.44      2.60 o 
  -2  -7   3       50.53       55.70      1.60 o 
  -1  -7   3       49.73       50.33      1.69 o 
   0  -7   3       68.14       66.09      1.48 o 
   1  -7   3        7.85        8.80      1.11 o 
   2  -7   3       13.56       11.23      1.82 o 
   3  -7   3        5.38        4.19      1.65 o 
   4  -7   3        1.27        2.54      1.77 o 
   5  -7   3       24.38       17.11      3.12 o 
   6  -7   3       11.08       10.65      3.16 o 
  -7  -6   3        7.63        6.66      2.43 o 
  -6  -6   3       14.41       16.05      2.46 o 
  -5  -6   3        8.27        7.37      1.34 o 
  -4  -6   3      177.56      169.43      3.25 o 
  -3  -6   3      350.93      343.81      4.00 o 
  -2  -6   3      116.47      112.64      1.96 o 
  -1  -6   3      166.59      179.00      2.04 o 
   0  -6   3       18.35       19.70      0.89 o 
   1  -6   3      385.97      377.27      4.25 o 
   2  -6   3       23.70       26.91      1.51 o 
   3  -6   3      113.94      112.44      3.87 o 
   4  -6   3       58.94       48.28      2.61 o 
   5  -6   3       19.40       13.77      2.80 o 
   6  -6   3        0.89        2.41      4.20 o 
   7  -6   3        9.39       12.14      3.23 o 
  -7  -5   3       81.63       79.37      4.90 o 
  -6  -5   3       73.12       73.07      2.74 o 
  -5  -5   3       36.92       36.57      1.80 o 
  -4  -5   3     1235.39     1179.19     13.60 o 
  -3  -5   3      360.30      364.93      4.35 o 
  -2  -5   3       17.94       21.23      0.84 o 
  -1  -5   3      116.87      130.90      1.53 o 
   0  -5   3      423.07      443.39      4.00 o 
   1  -5   3      282.62      283.84      3.30 o 
   2  -5   3       55.92       54.81      1.36 o 
   3  -5   3        7.96        6.51      1.48 o 
   4  -5   3       32.83       44.06      2.37 o 
   5  -5   3        6.66        4.42      1.67 o 
   6  -5   3       45.42       36.86      5.29 o 
   7  -5   3        4.71        8.05      3.09 o 
  -7  -4   3        3.45        4.27      2.17 o 
  -6  -4   3        0.02       -0.21      1.37 o 
  -5  -4   3      100.30       90.03      2.72 o 
  -4  -4   3        5.59        6.53      1.52 o 
  -3  -4   3      426.98      408.38      3.99 o 
  -2  -4   3        1.91        1.33      0.49 o 
  -1  -4   3      547.55      586.57      4.34 o 
   0  -4   3       37.93       43.83      0.86 o 
   1  -4   3       22.98       21.14      0.79 o 
   2  -4   3        1.89        9.02      0.97 o 
   3  -4   3        2.41        2.18      0.63 o 
   4  -4   3        1.72        5.45      1.47 o 
   5  -4   3       13.79       15.08      2.20 o 
   6  -4   3       73.43       70.48      3.67 o 
   7  -4   3       31.69       37.40      3.58 o 
  -8  -3   3       52.45       57.27      3.88 o 
  -7  -3   3       72.16       73.37      3.62 o 
  -6  -3   3       89.77       95.46      2.50 o 
  -5  -3   3      189.90      183.31      3.31 o 
  -4  -3   3       23.83       24.41      1.44 o 
  -3  -3   3        5.34       13.51      0.88 o 
  -2  -3   3      743.33      776.85      6.68 o 
  -1  -3   3      219.96      262.91      2.10 o 
   0  -3   3       69.10       76.95      0.93 o 
   1  -3   3      115.48      117.25      1.63 o 
   2  -3   3        0.61        1.86      0.49 o 
   3  -3   3        2.20        0.24      0.54 o 
   4  -3   3       36.80       34.75      1.95 o 
   5  -3   3       27.59       26.33      1.59 o 
   6  -3   3       98.47      104.25      4.04 o 
   7  -3   3        7.37       14.75      2.72 o 
   8  -3   3       39.37       43.05      6.10 o 
  -8  -2   3        7.13        7.58      2.63 o 
  -7  -2   3       31.97       34.70      2.94 o 
  -6  -2   3       49.88       50.67      2.41 o 
  -5  -2   3       11.93       11.00      1.25 o 
  -4  -2   3       39.81       46.27      1.36 o 
  -3  -2   3      353.99      354.60      3.42 o 
  -2  -2   3       78.93       85.98      1.30 o 
  -1  -2   3      735.59      744.07      4.68 o 
   0  -2   3      718.23      737.92      4.78 o 
   1  -2   3        2.11        0.04      0.40 o 
   2  -2   3       43.02       56.75      1.22 o 
   3  -2   3      246.84      271.80      2.73 o 
   4  -2   3       51.24       45.35      1.31 o 
   5  -2   3      724.98      696.69      8.97 o 
   6  -2   3       21.01       25.82      1.68 o 
   7  -2   3      178.31      184.81      5.53 o 
   8  -2   3       33.09       47.03      8.04 o 
  -8  -1   3        4.82        8.84      2.68 o 
  -7  -1   3       44.37       39.77      3.12 o 
  -6  -1   3      251.40      234.91      4.73 o 
  -5  -1   3       92.42       83.43      2.04 o 
  -4  -1   3       70.97       84.88      1.69 o 
  -3  -1   3       18.39       25.02      1.00 o 
  -2  -1   3      141.15      126.61      1.77 o 
  -1  -1   3       16.05       15.73      0.50 o 
   0  -1   3     3868.61     3916.38     29.42 o 
   1  -1   3      129.81      135.20      1.57 o 
   2  -1   3     1025.89     1090.41     11.01 o 
   3  -1   3      722.13      756.73      6.03 o 
   4  -1   3       24.92       18.14      0.90 o 
   5  -1   3      163.62      157.72      5.16 o 
   6  -1   3      353.01      349.11      9.12 o 
   7  -1   3        1.80        5.13      4.92 o 
   8  -1   3       16.57       21.89      6.89 o 
  -8   0   3       77.48       88.92     10.22 o 
  -7   0   3       26.28       28.01      2.85 o 
  -6   0   3       71.00       67.73      2.70 o 
  -5   0   3        2.56        1.46      1.28 o 
  -4   0   3      346.18      340.21      3.62 o 
  -3   0   3      556.38      540.59      6.77 o 
  -2   0   3       10.96        9.34      0.48 o 
  -1   0   3     1831.31     1836.55     13.31 o 
   0   0   3       63.69       56.47      0.84 o 
   1   0   3     1704.90     1645.85     16.69 o 
   2   0   3       44.46       61.07      1.33 o 
   3   0   3        0.21        1.10      0.95 o 
   4   0   3       36.38       27.22      2.17 o 
   5   0   3       17.46       18.77      3.84 o 
   6   0   3     1124.16     1120.87     22.71 o 
   7   0   3        0.00       -0.75      2.31 o 
   8   0   3       34.96       46.99      7.37 o 
  -8   1   3        0.11        3.19      2.54 o 
  -7   1   3      123.00      113.87      4.42 o 
  -6   1   3       63.24       61.56      2.55 o 
  -5   1   3       10.15        4.47      1.24 o 
  -4   1   3       47.57       47.79      1.61 o 
  -3   1   3        3.60        4.42      0.57 o 
  -2   1   3       34.80       39.45      0.83 o 
  -1   1   3       74.54       69.11      0.96 o 
   0   1   3     1754.02     1660.98     12.66 o 
   1   1   3       39.33       28.14      0.69 o 
   2   1   3       15.44       16.60      1.31 o 
   3   1   3      158.56      178.12      5.47 o 
   4   1   3       14.01       17.19      1.87 o 
   5   1   3     1783.30     1783.86     33.64 o 
   6   1   3      108.57      111.80      4.78 o 
   7   1   3       17.33       15.34      3.61 o 
   8   1   3      118.88      138.77      6.16 o 
  -8   2   3       45.85       44.35      3.72 o 
  -7   2   3       30.62       26.17      4.09 o 
  -6   2   3       10.29        4.98      1.62 o 
  -5   2   3        1.85        2.99      1.26 o 
  -4   2   3      207.70      222.46      3.32 o 
  -3   2   3       62.16       79.90      2.22 o 
  -2   2   3       15.58       15.27      0.56 o 
  -1   2   3      589.88      605.86      4.37 o 
   0   2   3     1629.59     1568.11     12.22 o 
   1   2   3        6.94       10.46      0.69 o 
   2   2   3        8.01        3.02      0.65 o 
   3   2   3        9.34       16.54      1.62 o 
   4   2   3       47.76       45.22      2.60 o 
   5   2   3      291.85      279.34      7.28 o 
   6   2   3       20.36       22.89      2.88 o 
   7   2   3       10.43       10.60      2.14 o 
   8   2   3        5.82        0.10      3.49 o 
  -8   3   3       20.96       18.88      3.20 o 
  -7   3   3        8.88        6.89      2.21 o 
  -6   3   3      122.90      110.39      3.13 o 
  -5   3   3        0.00       -0.41      1.18 o 
  -4   3   3        3.89        6.45      0.95 o 
  -3   3   3      282.80      295.07      3.07 o 
  -2   3   3      213.42      221.84      2.22 o 
  -1   3   3     2017.00     1976.19     13.40 o 
   0   3   3     1332.00     1272.13     10.08 o 
   1   3   3       52.35       49.88      1.35 o 
   2   3   3      538.32      523.34      8.06 o 
   3   3   3      446.64      516.94     10.56 o 
   4   3   3        0.52        1.22      1.69 o 
   5   3   3       72.34       74.86      4.66 o 
   6   3   3      147.36      141.47      5.10 o 
   7   3   3        1.33       -0.73      2.64 o 
   8   3   3      380.90      402.70     14.08 o 
  -8   4   3       29.95       35.63      3.44 o 
  -7   4   3       32.35       31.83      3.59 o 
  -6   4   3       59.01       47.48      2.39 o 
  -5   4   3       27.39       31.52      2.24 o 
  -4   4   3      163.10      171.50      2.85 o 
  -3   4   3      114.42      127.67      2.48 o 
  -2   4   3      136.07      117.78      1.63 o 
  -1   4   3       70.04       73.45      0.99 o 
   0   4   3     4818.68     4722.72     42.74 o 
   1   4   3      131.68      123.80      1.72 o 
   2   4   3       21.53       43.83      1.94 o 
   3   4   3      395.29      439.23      6.51 o 
   4   4   3       13.70       20.85      1.65 o 
   5   4   3       21.98       26.56      2.06 o 
   6   4   3       12.33       46.69      3.50 o 
   7   4   3       17.29       22.38      3.97 o 
   8   4   3        0.91       -0.75      3.53 o 
  -7   5   3        6.01        0.09      2.10 o 
  -6   5   3       10.03        8.87      1.77 o 
  -5   5   3       93.75       88.13      2.77 o 
  -4   5   3      203.52      224.41      4.06 o 
  -3   5   3      278.26      290.16      3.17 o 
  -2   5   3       13.65       17.71      1.24 o 
  -1   5   3      760.58      788.25      6.15 o 
   0   5   3      329.92      345.93      3.65 o 
   1   5   3       10.73        6.57      0.44 o 
   2   5   3      320.88      326.04      3.18 o 
   3   5   3        7.62        4.63      0.48 o 
   4   5   3      132.55      133.03      2.99 o 
   5   5   3       11.51       11.48      1.51 o 
   6   5   3        3.14       11.00      2.99 o 
   7   5   3       34.34       38.33      4.26 o 
   8   5   3      178.70      187.98      8.99 o 
  -7   6   3        3.64        0.16      2.24 o 
  -6   6   3        6.89        6.95      2.15 o 
  -5   6   3       84.04       89.43      2.85 o 
  -4   6   3      104.10      108.13      2.90 o 
  -3   6   3       77.26       82.97      1.60 o 
  -2   6   3      396.39      385.27      3.15 o 
  -1   6   3     3782.27     3991.39     28.79 o 
   0   6   3       41.09       29.09      1.00 o 
   1   6   3       17.50       14.11      0.68 o 
   2   6   3      137.92      131.17      1.58 o 
   3   6   3      261.01      261.35      2.86 o 
   4   6   3      133.71      128.83      1.96 o 
   5   6   3       33.79       38.12      4.06 o 
   6   6   3       49.12       52.78      3.32 o 
   7   6   3        3.12        7.47      2.49 o 
   8   6   3        0.76        2.05      4.78 o 
  -7   7   3       22.67       35.96      3.37 o 
  -6   7   3       11.37        4.78      2.18 o 
  -5   7   3       15.05       17.03      1.89 o 
  -4   7   3       57.87       68.06      3.08 o 
  -3   7   3        8.53       22.51      1.92 o 
  -2   7   3      477.84      440.28      3.86 o 
  -1   7   3     1077.95     1010.57      9.26 o 
   0   7   3      704.32      737.39      6.60 o 
   1   7   3       56.98       52.06      1.19 o 
   2   7   3      543.47      568.34      8.56 o 
   3   7   3      538.24      579.98      5.53 o 
   4   7   3       20.97       19.89      1.35 o 
   5   7   3        1.47        2.85      0.98 o 
   6   7   3       41.69       34.55      1.74 o 
   7   7   3       31.78       31.33      3.31 o 
   8   7   3        0.45       -1.41      2.61 o 
  -7   8   3       63.77       68.32      3.92 o 
  -6   8   3      118.36      113.55      4.48 o 
  -5   8   3       22.34       20.77      2.06 o 
  -4   8   3        3.72        1.36      1.15 o 
  -3   8   3      432.91      427.00      6.53 o 
  -2   8   3        0.09       -0.61      0.89 o 
  -1   8   3        7.34        1.95      1.12 o 
   0   8   3      187.66      182.63      2.27 o 
   1   8   3      305.91      316.31      3.47 o 
   2   8   3       12.79       13.81      0.84 o 
   3   8   3      107.20       95.67      1.89 o 
   4   8   3        3.19        1.32      0.89 o 
   5   8   3       44.12       37.95      1.60 o 
   6   8   3        1.56        4.46      1.81 o 
   7   8   3       20.84       28.83      2.80 o 
  -6   9   3       50.89       55.97      3.45 o 
  -5   9   3       15.92       12.89      2.00 o 
  -4   9   3        6.57        5.75      1.62 o 
  -3   9   3        1.02        5.92      1.49 o 
  -2   9   3      460.81      441.27      5.59 o 
  -1   9   3      418.32      417.30      4.08 o 
   0   9   3       14.50       20.95      1.14 o 
   1   9   3       18.88       17.58      1.34 o 
   2   9   3       28.71       25.20      1.83 o 
   3   9   3      164.46      166.96      2.75 o 
   4   9   3       59.17       63.32      1.74 o 
   5   9   3        6.26        4.19      1.18 o 
   6   9   3       13.75       12.84      1.78 o 
   7   9   3       27.83       23.83      2.16 o 
  -6  10   3       18.43       20.05      2.96 o 
  -5  10   3       72.25       71.03      3.61 o 
  -4  10   3        1.75        2.58      1.60 o 
  -3  10   3      344.01      328.57      5.73 o 
  -2  10   3      466.73      461.86      5.91 o 
  -1  10   3        4.73        4.38      1.05 o 
   0  10   3       13.35       13.08      1.14 o 
   1  10   3       55.05       52.00      1.79 o 
   2  10   3      169.54      152.35      2.98 o 
   3  10   3       75.69       77.23      2.22 o 
   4  10   3      127.54      121.22      2.46 o 
   5  10   3       47.30       43.16      2.32 o 
   6  10   3      164.36      152.48      3.86 o 
   7  10   3       26.57       29.30      4.87 o 
  -5  11   3        0.01        0.71      2.50 o 
  -4  11   3        0.63        2.74      1.98 o 
  -3  11   3       25.56       30.12      2.57 o 
  -2  11   3        9.73       16.49      1.92 o 
  -1  11   3       57.51       59.68      2.40 o 
   0  11   3       24.53       22.06      1.37 o 
   1  11   3      215.30      209.63      4.13 o 
   2  11   3       50.60       45.02      1.98 o 
   3  11   3       26.27       28.54      1.75 o 
   4  11   3       22.11       20.40      1.97 o 
   5  11   3       38.83       36.84      2.05 o 
   6  11   3        3.49        1.79      1.85 o 
  -5  12   3       38.95       41.58      3.37 o 
  -4  12   3        2.72        0.75      2.65 o 
  -3  12   3        0.38        4.54      2.48 o 
  -2  12   3       71.10       73.88      3.05 o 
  -1  12   3       40.29       39.45      2.59 o 
   0  12   3       35.79       33.72      2.10 o 
   1  12   3       89.14       84.20      2.26 o 
   2  12   3      112.75      107.11      2.49 o 
   3  12   3       63.57       66.28      2.35 o 
   4  12   3      185.09      179.50      4.19 o 
   5  12   3        0.28       -1.91      1.75 o 
   6  12   3        7.62        2.52      2.11 o 
  -4  13   3       95.92       97.49      5.42 o 
  -3  13   3        3.73       10.38      3.03 o 
  -2  13   3        0.15        0.68      1.80 o 
  -1  13   3        5.65        5.79      2.00 o 
   0  13   3      102.66       98.54      3.33 o 
   1  13   3       20.33       22.82      1.87 o 
   2  13   3       10.65       14.98      1.53 o 
   3  13   3       17.36       16.86      2.22 o 
   4  13   3        9.78        6.00      1.98 o 
   5  13   3        1.18       -0.06      1.88 o 
  -3  14   3        0.07        3.76      3.68 o 
  -2  14   3        8.71       10.40      2.75 o 
  -1  14   3        2.08       -0.73      2.15 o 
   0  14   3       26.80       25.66      2.44 o 
   1  14   3        3.22        2.63      2.00 o 
   2  14   3      107.81       99.71      3.42 o 
   3  14   3       18.81       21.37      2.45 o 
   4  14   3        0.03       -0.03      1.97 o 
  -1  15   3       66.08       72.85      3.74 o 
   0  15   3        1.16        5.28      2.76 o 
   1  15   3        4.79        5.65      2.29 o 
   2  15   3       13.51       23.61      2.86 o 
   3  15   3       66.99       62.33      3.27 o 
  -2 -12   4        8.44        2.34      3.22 o 
  -1 -12   4        4.29        4.80      3.30 o 
   0 -12   4       58.09       63.68      4.67 o 
  -4 -11   4        3.42       -0.38      2.30 o 
  -3 -11   4       25.92       29.94      3.19 o 
  -2 -11   4        2.02       -1.33      2.46 o 
  -1 -11   4        0.06        1.25      2.95 o 
   0 -11   4       57.18       55.83      4.34 o 
   1 -11   4       55.62       52.47      3.97 o 
   3 -11   4       48.47       53.07      7.68 o 
  -4 -10   4        3.10        1.04      1.80 o 
  -3 -10   4       19.08       21.76      2.01 o 
  -2 -10   4       21.58       20.33      2.68 o 
  -1 -10   4      359.59      345.58      7.38 o 
   0 -10   4       55.71       55.79      4.32 o 
   1 -10   4       15.26       17.44      2.84 o 
   2 -10   4       76.59       86.86      7.91 o 
   3 -10   4      271.15      292.04      8.57 o 
   4 -10   4        3.91        3.96      5.60 o 
  -5  -9   4        0.01       -1.44      1.65 o 
  -4  -9   4        2.93        1.35      1.63 o 
  -3  -9   4        8.38        9.60      1.34 o 
  -2  -9   4      286.02      279.85      5.34 o 
  -1  -9   4        5.82        7.72      2.13 o 
   0  -9   4       27.03       22.70      3.03 o 
   1  -9   4       30.25       30.31      2.60 o 
   2  -9   4       43.64       50.48      3.82 o 
   3  -9   4      114.95      109.99      4.02 o 
   4  -9   4        3.17        5.55      3.16 o 
   5  -9   4       13.41       13.73      2.84 o 
  -6  -8   4       39.49       39.05      2.42 o 
  -5  -8   4       12.34       14.55      1.89 o 
  -4  -8   4       14.17       13.33      1.66 o 
  -3  -8   4        1.81        1.56      1.09 o 
  -2  -8   4      108.49      101.01      2.17 o 
  -1  -8   4       13.37       14.65      1.76 o 
   0  -8   4      198.05      198.05      6.17 o 
   1  -8   4       63.16       64.57      2.29 o 
   2  -8   4      154.02      152.89      4.30 o 
   3  -8   4       86.84       80.29      3.37 o 
   4  -8   4       50.91       50.40      3.98 o 
   5  -8   4       61.96       49.04      4.13 o 
  -6  -7   4        0.06       -1.09      1.65 o 
  -5  -7   4       21.69       22.35      1.97 o 
  -4  -7   4       67.98       65.87      2.12 o 
  -3  -7   4       32.50       30.59      1.43 o 
  -2  -7   4      130.52      136.75      2.35 o 
  -1  -7   4        9.13        8.02      1.14 o 
   0  -7   4       53.63       52.40      1.68 o 
   1  -7   4       94.21       94.56      2.50 o 
   2  -7   4      499.55      479.17     10.84 o 
   3  -7   4        0.35        1.39      1.65 o 
   4  -7   4        2.46       -1.21      1.74 o 
   5  -7   4       80.34       78.37      3.30 o 
   6  -7   4       46.04       47.07      2.88 o 
  -7  -6   4      209.08      238.72      5.19 o 
  -6  -6   4       59.16       61.00      2.83 o 
  -5  -6   4       14.45       15.69      1.60 o 
  -4  -6   4      143.26      132.09      2.97 o 
  -3  -6   4      201.84      198.35      2.87 o 
  -2  -6   4        4.84        6.44      0.96 o 
  -1  -6   4      130.50      125.17      1.85 o 
   0  -6   4       26.00       24.22      1.00 o 
   1  -6   4       18.38       21.70      1.99 o 
   2  -6   4       85.01       81.31      2.94 o 
   3  -6   4       16.68       23.66      2.12 o 
   4  -6   4       38.66       47.65      2.65 o 
   5  -6   4       32.99       25.45      2.35 o 
   6  -6   4        0.87       -0.43      2.60 o 
  -7  -5   4      150.96      157.96      5.19 o 
  -6  -5   4       13.94       11.70      2.02 o 
  -5  -5   4        2.67        2.46      1.29 o 
  -4  -5   4        1.94        0.24      1.14 o 
  -3  -5   4     2149.06     2132.85     20.37 o 
  -2  -5   4       66.59       72.01      1.44 o 
  -1  -5   4       17.28       19.86      0.76 o 
   0  -5   4        5.76        8.32      0.71 o 
   1  -5   4       27.28       24.52      0.95 o 
   2  -5   4        0.21        3.04      1.36 o 
   3  -5   4       48.73       44.73      2.38 o 
   4  -5   4       27.65       30.27      2.21 o 
   5  -5   4       28.91       29.80      2.20 o 
   6  -5   4       33.96       36.09      6.28 o 
   7  -5   4        0.46       -1.44      2.65 o 
  -7  -4   4       14.29       12.25      2.69 o 
  -6  -4   4      101.66      104.93      3.24 o 
  -5  -4   4        0.26       -2.18      1.09 o 
  -4  -4   4      433.76      431.84      5.98 o 
  -3  -4   4      131.91      132.25      2.33 o 
  -2  -4   4        6.69       14.13      0.76 o 
  -1  -4   4       27.78       27.28      0.77 o 
   0  -4   4      602.68      612.19      4.67 o 
   1  -4   4       13.15       17.47      0.73 o 
   2  -4   4       82.55       81.28      1.80 o 
   3  -4   4       44.70       62.01      2.97 o 
   4  -4   4        4.22        9.75      1.31 o 
   5  -4   4       60.82       47.52      1.94 o 
   6  -4   4        0.03        2.06      2.17 o 
   7  -4   4       25.42       34.36      3.52 o 
  -7  -3   4        8.90       11.44      2.62 o 
  -6  -3   4       62.05       63.47      2.68 o 
  -5  -3   4       35.08       33.17      1.82 o 
  -4  -3   4     1039.59      997.69     11.74 o 
  -3  -3   4       62.30       55.74      1.30 o 
  -2  -3   4      145.71      162.58      1.93 o 
  -1  -3   4     1481.48     1544.56     10.49 o 
   0  -3   4       77.16       85.47      1.08 o 
   1  -3   4       31.64       36.77      0.97 o 
   2  -3   4      187.04      169.79      2.30 o 
   3  -3   4       15.02       23.48      1.15 o 
   4  -3   4        7.62        8.13      1.41 o 
   5  -3   4       43.85       40.15      2.17 o 
   6  -3   4       19.89       19.10      2.59 o 
   7  -3   4      147.43      153.47      6.34 o 
  -8  -2   4        4.65        3.71      2.63 o 
  -7  -2   4       45.39       38.99      3.22 o 
  -6  -2   4      225.00      234.39      4.11 o 
  -5  -2   4        9.96       11.94      1.33 o 
  -4  -2   4        2.72        4.19      1.03 o 
  -3  -2   4      246.92      224.16      2.54 o 
  -2  -2   4        0.36       -0.48      0.44 o 
  -1  -2   4     3701.24     4122.53     24.12 o 
   0  -2   4      223.75      225.25      1.78 o 
   1  -2   4      126.55      124.90      1.68 o 
   2  -2   4     1325.87     1362.40     14.08 o 
   3  -2   4       32.43       37.38      0.94 o 
   4  -2   4        8.26        9.18      1.03 o 
   5  -2   4      145.72      134.84      3.21 o 
   6  -2   4       17.27       18.76      1.74 o 
   7  -2   4       17.39       20.86      2.66 o 
   8  -2   4        0.16        4.42      6.13 o 
  -8  -1   4       96.22      106.90      4.67 o 
  -7  -1   4        0.47        2.38      2.14 o 
  -6  -1   4       18.32       20.94      1.96 o 
  -5  -1   4      142.35      137.90      2.91 o 
  -4  -1   4       50.53       48.89      1.64 o 
  -3  -1   4       18.16       29.97      0.88 o 
  -2  -1   4      188.14      218.44      2.27 o 
  -1  -1   4     2515.07     2677.43     17.29 o 
   0  -1   4       25.64       27.87      0.65 o 
   1  -1   4      117.95      124.90      2.55 o 
   2  -1   4       30.93       30.41      0.98 o 
   3  -1   4      978.97     1036.98      8.18 o 
   4  -1   4       36.06       33.67      0.98 o 
   5  -1   4      273.12      260.90      5.03 o 
   6  -1   4        1.04       -0.44      1.68 o 
   7  -1   4      122.70      122.72      9.76 o 
   8  -1   4       65.78       79.11      8.95 o 
  -8   0   4      104.58      113.21      4.87 o 
  -7   0   4       43.52       44.88      3.34 o 
  -6   0   4        0.46       -0.05      1.44 o 
  -5   0   4       29.72       27.65      1.53 o 
  -4   0   4       75.56       84.99      1.61 o 
  -3   0   4       28.70       38.58      1.01 o 
  -2   0   4       25.19       35.97      0.92 o 
  -1   0   4     1684.67     1735.11     11.32 o 
   0   0   4     2135.05     2128.87     15.72 o 
   1   0   4      105.97       98.10      1.63 o 
   2   0   4       56.79       61.00      0.91 o 
   3   0   4      187.11      226.04      5.82 o 
   4   0   4      270.48      251.54      6.23 o 
   5   0   4       20.90       21.34      2.48 o 
   6   0   4       37.99       41.33      3.40 o 
   7   0   4        0.27        1.85      4.55 o 
   8   0   4        3.78       16.28      6.33 o 
  -8   1   4       39.24       47.17      3.82 o 
  -7   1   4        8.38        6.49      2.35 o 
  -6   1   4        0.17       -0.21      1.35 o 
  -5   1   4       82.19       74.08      2.46 o 
  -4   1   4       12.17       13.67      1.04 o 
  -3   1   4       53.02       66.93      1.22 o 
  -2   1   4       57.28       63.20      1.13 o 
  -1   1   4       41.38       48.43      0.79 o 
   0   1   4     1202.00     1169.87     10.08 o 
   1   1   4       75.42       68.61      0.96 o 
   2   1   4     1113.07     1148.36     12.88 o 
   3   1   4       58.78       72.78      2.60 o 
   4   1   4      135.92      111.71      5.11 o 
   5   1   4       11.21       11.22      2.20 o 
   6   1   4      311.79      311.01      8.38 o 
   7   1   4       42.09       51.43      3.89 o 
   8   1   4       30.40       37.08      7.21 o 
  -8   2   4       67.37       62.86      4.20 o 
  -7   2   4      120.34      117.56      4.63 o 
  -6   2   4      130.81      115.35      3.46 o 
  -5   2   4        0.78        0.12      1.17 o 
  -4   2   4      226.82      237.52      3.15 o 
  -3   2   4      367.38      394.50      3.65 o 
  -2   2   4       53.85       57.73      1.06 o 
  -1   2   4      197.83      183.16      1.60 o 
   0   2   4       20.34       16.21      0.57 o 
   1   2   4       63.34       62.63      0.93 o 
   2   2   4      110.92      119.69      2.23 o 
   3   2   4        7.61       13.40      1.80 o 
   4   2   4      287.81      251.11      6.21 o 
   5   2   4      738.01      704.92     21.14 o 
   6   2   4      144.04      139.63      5.22 o 
   7   2   4       45.93       52.47      3.85 o 
  -8   3   4       44.00       44.06      3.91 o 
  -7   3   4      110.65      104.52      4.02 o 
  -6   3   4       16.22       18.09      1.89 o 
  -5   3   4       52.57       49.74      2.24 o 
  -4   3   4        8.74        7.90      0.96 o 
  -3   3   4      175.14      190.11      2.31 o 
  -2   3   4      118.95      106.28      1.55 o 
  -1   3   4        9.35       12.50      0.49 o 
   0   3   4      234.41      227.41      2.57 o 
   1   3   4      423.68      418.02      5.51 o 
   2   3   4        1.96       39.16      3.63 o 
   3   3   4      384.78      435.11      6.43 o 
   4   3   4      607.42      580.52     10.29 o 
   5   3   4     1210.35     1168.98     22.83 o 
   6   3   4       23.45       25.25      2.67 o 
   7   3   4       51.98       31.31      4.24 o 
   8   3   4        0.46        0.33      3.38 o 
  -8   4   4        2.61       -2.43      2.48 o 
  -7   4   4       26.17       22.94      2.81 o 
  -6   4   4        2.01        1.25      1.57 o 
  -5   4   4      128.14      112.19      3.05 o 
  -4   4   4       17.35       13.55      1.12 o 
  -3   4   4      146.16      162.16      2.13 o 
  -2   4   4      249.98      230.82      2.49 o 
  -1   4   4      185.14      199.98      1.83 o 
   0   4   4      494.16      473.57      4.11 o 
   1   4   4      337.44      346.56      4.90 o 
   2   4   4      684.80      681.61      6.02 o 
   3   4   4        6.32       18.05      1.64 o 
   4   4   4      152.62      138.99      3.73 o 
   5   4   4       45.64       41.69      2.41 o 
   6   4   4       57.57       63.08      3.00 o 
   7   4   4       69.99       71.89      5.17 o 
   8   4   4       24.03       21.43      4.67 o 
  -7   5   4       14.72       13.49      2.63 o 
  -6   5   4        0.02       -1.66      1.53 o 
  -5   5   4        1.08       -0.10      1.29 o 
  -4   5   4        0.10       -1.67      0.90 o 
  -3   5   4      117.24      108.49      1.76 o 
  -2   5   4        2.41        1.66      0.46 o 
  -1   5   4       11.39        6.99      0.69 o 
   0   5   4      231.21      231.18      2.44 o 
   1   5   4      219.38      235.02      3.39 o 
   2   5   4       25.72       21.80      0.63 o 
   3   5   4       13.22       39.60      3.43 o 
   4   5   4        1.41        2.93      1.09 o 
   5   5   4        4.37        6.24      1.42 o 
   6   5   4       76.53       70.34      3.46 o 
   7   5   4        9.58       15.07      2.75 o 
   8   5   4      252.03      267.67      9.08 o 
  -7   6   4       33.99       42.94      3.39 o 
  -6   6   4        0.32       -2.32      1.85 o 
  -5   6   4       59.34       49.14      2.37 o 
  -4   6   4      471.55      464.27      5.98 o 
  -3   6   4        6.06       10.45      0.83 o 
  -2   6   4      140.10      137.01      1.68 o 
  -1   6   4      838.77      868.85      6.83 o 
   0   6   4     4668.42     4939.04     43.62 o 
   1   6   4      139.79      144.25      1.84 o 
   2   6   4      419.00      442.93      4.54 o 
   3   6   4        2.32        4.18      0.55 o 
   4   6   4      132.81      126.48      3.35 o 
   5   6   4        9.74        6.94      1.47 o 
   6   6   4        2.78        2.07      2.04 o 
   7   6   4        3.91       12.53      2.62 o 
   8   6   4        0.72        5.34      3.32 o 
  -7   7   4       29.58       36.84      3.41 o 
  -6   7   4        0.08       -1.08      1.97 o 
  -5   7   4      103.75      102.72      3.12 o 
  -4   7   4        0.99        0.93      1.08 o 
  -3   7   4       81.34       87.09      2.14 o 
  -2   7   4      141.27      149.52      1.85 o 
  -1   7   4      734.31      701.44      6.50 o 
   0   7   4        8.54        9.22      0.67 o 
   1   7   4        6.20        9.03      0.66 o 
   2   7   4       33.13       35.52      0.99 o 
   3   7   4      287.73      317.64      3.39 o 
   4   7   4       29.04       24.41      1.20 o 
   5   7   4       14.53       15.91      1.43 o 
   6   7   4       21.25       18.01      2.69 o 
   7   7   4       12.05       12.23      5.04 o 
   8   7   4       39.36       38.94      3.74 o 
  -7   8   4       43.43       54.56      3.71 o 
  -6   8   4       50.70       44.91      3.20 o 
  -5   8   4        0.02       -0.28      1.52 o 
  -4   8   4      202.96      197.95      3.45 o 
  -3   8   4      241.95      263.42      4.42 o 
  -2   8   4      501.07      486.82      4.96 o 
  -1   8   4      649.85      633.49      6.07 o 
   0   8   4      699.05      740.03      6.47 o 
   1   8   4        0.22        0.14      0.70 o 
   2   8   4        1.87        0.28      0.71 o 
   3   8   4      556.90      540.65      5.73 o 
   4   8   4       11.10        9.12      1.16 o 
   5   8   4      134.31      116.51      2.41 o 
   6   8   4       28.37       22.86      1.79 o 
   7   8   4        0.02        3.63      2.53 o 
  -6   9   4        1.43        1.34      2.34 o 
  -5   9   4        8.07        6.13      1.83 o 
  -4   9   4        2.40       -0.74      1.16 o 
  -3   9   4      117.83      121.29      3.27 o 
  -2   9   4       78.68       87.49      2.40 o 
  -1   9   4       21.59       27.12      1.20 o 
   0   9   4       18.09       20.07      1.35 o 
   1   9   4        4.18        1.30      0.88 o 
   2   9   4      557.98      556.46      6.53 o 
   3   9   4        2.35        3.05      1.09 o 
   4   9   4        5.16        5.09      1.04 o 
   5   9   4        0.93       -0.76      1.04 o 
   6   9   4       11.38       13.28      1.75 o 
   7   9   4       60.29       65.44      2.58 o 
  -6  10   4       36.89       37.15      3.41 o 
  -5  10   4      135.27      139.54      4.60 o 
  -4  10   4        0.21       -1.17      1.53 o 
  -3  10   4       11.03       12.40      1.78 o 
  -2  10   4      117.38      120.53      2.99 o 
  -1  10   4       91.27       92.53      2.09 o 
   0  10   4       16.93       14.17      1.26 o 
   1  10   4       54.10       48.08      1.79 o 
   2  10   4      111.06      105.71      2.86 o 
   3  10   4      152.54      140.64      3.85 o 
   4  10   4       52.97       48.77      1.73 o 
   5  10   4      128.12      131.50      4.10 o 
   6  10   4        0.05        0.34      1.56 o 
   7  10   4        2.03       -1.20      1.68 o 
  -5  11   4       48.28       51.87      3.42 o 
  -4  11   4       23.61       29.60      2.80 o 
  -3  11   4       41.90       42.71      2.85 o 
  -2  11   4       14.22       16.23      2.00 o 
  -1  11   4      221.25      207.28      4.04 o 
   0  11   4        1.68       -0.62      1.09 o 
   1  11   4       47.87       50.18      1.95 o 
   2  11   4        7.63       11.91      1.39 o 
   3  11   4      142.91      141.74      3.02 o 
   4  11   4       14.69       13.22      1.46 o 
   5  11   4        4.39        1.85      1.71 o 
   6  11   4        2.24        2.23      1.83 o 
  -5  12   4       79.03       76.13      3.94 o 
  -4  12   4       24.57       22.60      3.58 o 
  -3  12   4       19.92       20.91      3.19 o 
  -2  12   4       23.50       35.10      2.42 o 
  -1  12   4        6.32        4.75      1.57 o 
   0  12   4       84.46       88.92      2.43 o 
   1  12   4      103.79       93.44      2.62 o 
   2  12   4        0.28       -0.20      1.27 o 
   3  12   4       13.72       15.28      1.62 o 
   4  12   4       16.55       15.67      1.96 o 
   5  12   4      234.41      221.61      5.81 o 
   6  12   4       24.64       21.34      2.42 o 
  -4  13   4       16.41       21.06      3.97 o 
  -3  13   4        4.83        7.26      4.89 o 
  -2  13   4       14.84       16.97      3.34 o 
  -1  13   4       47.22       42.87      2.85 o 
   0  13   4        0.76        0.83      1.61 o 
   1  13   4       51.99       50.32      2.78 o 
   2  13   4       74.26       66.25      2.44 o 
   3  13   4       14.92       18.94      2.16 o 
   4  13   4       63.59       60.05      2.79 o 
   5  13   4       21.15       17.99      2.22 o 
  -3  14   4       37.39       38.46      4.02 o 
  -2  14   4        3.76        2.33      3.35 o 
  -1  14   4       30.10       29.01      4.47 o 
   0  14   4       18.82       22.18      3.38 o 
   1  14   4       66.86       58.91      3.06 o 
   2  14   4       42.68       44.87      2.38 o 
   3  14   4        2.44        4.25      2.27 o 
   4  14   4       10.20        6.66      2.07 o 
  -2  15   4       22.01       30.08      3.50 o 
  -1  15   4        0.01        0.25      3.47 o 
   0  15   4       68.88       69.71      4.20 o 
   1  15   4        2.01        6.28      2.27 o 
   2  15   4        1.55       -1.97      1.77 o 
   3  15   4        0.06        0.13      2.09 o 
  -3 -11   5        1.69       -0.61      2.60 o 
  -2 -11   5       58.71       55.01      4.12 o 
  -1 -11   5        0.02       -1.89      2.99 o 
   0 -11   5       40.63       39.16      4.15 o 
   2 -11   5        8.81        8.37      4.32 o 
  -4 -10   5        8.74        6.68      1.98 o 
  -3 -10   5        6.70        7.66      2.61 o 
  -2 -10   5       21.03       22.53      2.88 o 
  -1 -10   5        0.17       -2.22      2.78 o 
   0 -10   5       63.98       57.54      4.30 o 
   1 -10   5       30.70       32.64      4.78 o 
   2 -10   5        1.43       -6.60      3.30 o 
   3 -10   5       28.96       37.77      4.14 o 
  -5  -9   5        2.44        2.23      1.89 o 
  -4  -9   5       22.41       14.59      2.04 o 
  -3  -9   5        0.12       -2.18      1.50 o 
  -2  -9   5        4.82        3.97      2.23 o 
  -1  -9   5        6.88        2.41      2.13 o 
   0  -9   5      128.03      120.97      5.25 o 
   1  -9   5        6.33        5.99      2.05 o 
   2  -9   5       24.17       25.81      3.39 o 
   3  -9   5        3.78        5.34      3.64 o 
   4  -9   5       67.89       61.98      3.87 o 
  -5  -8   5       19.02       20.26      2.11 o 
  -4  -8   5       10.06        9.36      1.77 o 
  -3  -8   5       15.40       16.75      1.41 o 
  -2  -8   5       11.31       11.98      1.61 o 
  -1  -8   5      219.89      217.24      5.46 o 
   0  -8   5       35.90       37.39      2.82 o 
   1  -8   5       71.39       73.57      2.86 o 
   2  -8   5       13.69       18.89      2.30 o 
   3  -8   5      177.41      189.21      4.29 o 
   4  -8   5        0.16        1.82      2.07 o 
   5  -8   5      236.98      228.24      7.60 o 
  -6  -7   5        5.98        4.90      1.85 o 
  -5  -7   5        0.00       -0.57      1.51 o 
  -4  -7   5       78.32       75.21      2.57 o 
  -3  -7   5        1.27       -0.52      1.05 o 
  -2  -7   5       97.47       97.78      2.09 o 
  -1  -7   5       49.35       63.32      3.30 o 
   0  -7   5        1.83        1.24      1.68 o 
   1  -7   5      297.78      310.39      4.37 o 
   2  -7   5      189.97      188.72      4.00 o 
   3  -7   5       51.61       51.97      2.43 o 
   4  -7   5        5.54        5.25      2.01 o 
   5  -7   5       18.40       17.04      2.43 o 
  -6  -6   5      190.66      192.18      4.67 o 
  -5  -6   5       22.92       23.59      2.20 o 
  -4  -6   5        0.91       -0.17      1.30 o 
  -3  -6   5       67.55       67.07      1.82 o 
  -2  -6   5       40.95       46.64      1.57 o 
  -1  -6   5      233.82      224.68      2.82 o 
   0  -6   5      123.85      122.28      2.32 o 
   1  -6   5        0.02       -1.31      1.00 o 
   2  -6   5      740.80      710.92      9.53 o 
   3  -6   5       46.50       56.55      2.42 o 
   4  -6   5        7.91        8.18      1.62 o 
   5  -6   5        5.85        5.39      1.92 o 
   6  -6   5       36.05       30.63      3.66 o 
  -7  -5   5       17.01       23.05      3.80 o 
  -6  -5   5      435.67      468.29      7.99 o 
  -5  -5   5        2.78        1.46      1.35 o 
  -4  -5   5        3.20        1.15      1.24 o 
  -3  -5   5        3.23        0.74      1.02 o 
  -2  -5   5        5.69        7.78      0.98 o 
  -1  -5   5       30.45       35.60      1.06 o 
   0  -5   5       20.79       20.77      0.99 o 
   1  -5   5       77.03       72.56      2.39 o 
   2  -5   5       27.22       35.69      1.90 o 
   3  -5   5       17.51       26.63      1.78 o 
   4  -5   5       31.85       31.84      1.95 o 
   5  -5   5        0.37        1.80      1.77 o 
   6  -5   5       27.88       38.45      3.63 o 
  -7  -4   5      247.61      263.13      5.59 o 
  -6  -4   5      159.20      157.87      4.07 o 
  -5  -4   5        0.25       -1.07      1.29 o 
  -4  -4   5       64.47       61.59      2.19 o 
  -3  -4   5        5.09        4.60      1.06 o 
  -2  -4   5      129.71      144.84      1.98 o 
  -1  -4   5       66.46       72.66      1.18 o 
   0  -4   5        3.75        4.07      0.58 o 
   1  -4   5      265.21      252.26      2.69 o 
   2  -4   5      138.25      136.22      2.86 o 
   3  -4   5       21.10       27.85      1.71 o 
   4  -4   5        8.75        5.23      1.75 o 
   5  -4   5       19.08       12.45      1.47 o 
   6  -4   5        0.12       -1.33      2.60 o 
   7  -4   5        4.38        7.53      4.90 o 
  -7  -3   5       14.19       11.53      2.12 o 
  -6  -3   5        4.01        6.65      1.79 o 
  -5  -3   5        0.05       -2.25      1.13 o 
  -4  -3   5      284.37      272.71      4.38 o 
  -3  -3   5      293.93      295.53      3.83 o 
  -2  -3   5      103.58      117.14      1.72 o 
  -1  -3   5      885.79      914.41      6.84 o 
   0  -3   5       19.01       22.81      0.69 o 
   1  -3   5       60.26       62.49      1.33 o 
   2  -3   5       52.94       45.94      1.31 o 
   3  -3   5        4.33       12.34      1.23 o 
   4  -3   5        5.30       12.44      1.33 o 
   5  -3   5        1.82        0.96      1.42 o 
   6  -3   5       17.06       18.20      2.74 o 
   7  -3   5        5.21        7.97      2.61 o 
  -7  -2   5       55.99       58.55      3.66 o 
  -6  -2   5      218.91      229.84      4.88 o 
  -5  -2   5      266.38      257.69      4.36 o 
  -4  -2   5     2395.89     2318.84     25.47 o 
  -3  -2   5       39.55       42.31      1.25 o 
  -2  -2   5       20.23       25.57      0.76 o 
  -1  -2   5      878.25      892.48      6.22 o 
   0  -2   5      707.32      784.44      5.73 o 
   1  -2   5        7.42        9.02      0.71 o 
   2  -2   5        0.15       -0.63      0.51 o 
   3  -2   5        1.00        1.53      0.74 o 
   4  -2   5       64.78       79.43      2.02 o 
   5  -2   5        2.33        0.54      1.29 o 
   6  -2   5       81.70       75.65      3.51 o 
   7  -2   5       42.09       38.39      6.54 o 
  -7  -1   5        0.08        3.53      2.25 o 
  -6  -1   5        1.70       -0.25      1.26 o 
  -5  -1   5      428.77      409.57      5.91 o 
  -4  -1   5      518.21      500.20      6.67 o 
  -3  -1   5      711.99      661.21      5.43 o 
  -2  -1   5        4.27       12.65      0.59 o 
  -1  -1   5      263.04      302.41      2.48 o 
   0  -1   5     1988.72     2143.52     14.55 o 
   1  -1   5      107.34      105.21      1.59 o 
   2  -1   5       17.64       13.97      0.74 o 
   3  -1   5       21.12       23.39      0.82 o 
   4  -1   5        7.71       10.00      1.28 o 
   5  -1   5      102.70       99.60      2.62 o 
   6  -1   5      234.78      217.88      5.51 o 
   7  -1   5       72.70       76.16      8.31 o 
   8  -1   5       19.18       28.90      7.33 o 
  -8   0   5        8.76        6.99      2.78 o 
  -7   0   5        0.91        0.46      2.17 o 
  -6   0   5        2.18        5.89      1.69 o 
  -5   0   5       24.05       27.09      1.72 o 
  -4   0   5       32.30       32.54      1.60 o 
  -3   0   5       77.36       75.86      1.39 o 
  -2   0   5       11.86        7.39      0.51 o 
  -1   0   5     3451.15     3678.16     31.58 o 
   0   0   5      387.74      408.37      3.24 o 
   1   0   5      159.05      152.98      1.89 o 
   2   0   5        1.63        3.40      0.55 o 
   3   0   5      131.66      131.46      1.72 o 
   4   0   5      145.46      132.95      2.35 o 
   5   0   5      206.86      185.94     10.22 o 
   6   0   5        0.79        0.31      4.17 o 
   7   0   5       14.44       23.63      6.04 o 
   8   0   5        4.78       19.89      6.60 o 
  -8   1   5       13.50       12.92      3.07 o 
  -7   1   5        5.73        2.61      2.20 o 
  -6   1   5       21.66       17.53      2.03 o 
  -5   1   5       20.29       21.15      1.75 o 
  -4   1   5        5.76        3.45      0.87 o 
  -3   1   5      349.84      354.69      3.45 o 
  -2   1   5      225.81      256.56      2.59 o 
  -1   1   5      410.28      420.86      3.15 o 
   0   1   5       10.99       12.05      0.48 o 
   1   1   5       10.19       15.39      0.60 o 
   2   1   5      388.73      407.52      5.03 o 
   3   1   5      265.25      281.24      4.64 o 
   4   1   5       73.72       66.46      2.87 o 
   5   1   5      144.62      128.16      4.47 o 
   6   1   5      185.15      178.09     10.30 o 
   7   1   5       12.27       16.13      5.63 o 
   8   1   5       14.47       24.61      6.75 o 
  -8   2   5        1.52       -0.04      2.59 o 
  -7   2   5       24.65       27.62      3.13 o 
  -6   2   5       40.56       42.77      2.51 o 
  -5   2   5        0.21       -1.86      1.15 o 
  -4   2   5        2.05        1.72      0.85 o 
  -3   2   5      107.17      122.57      1.73 o 
  -2   2   5        2.53        0.79      0.43 o 
  -1   2   5      459.36      475.03      3.50 o 
   0   2   5      111.97      110.71      1.27 o 
   1   2   5     1540.39     1545.82     13.34 o 
   2   2   5      413.70      459.51      4.95 o 
   3   2   5       15.33       30.93      1.34 o 
   4   2   5      124.11      117.04      3.83 o 
   5   2   5      698.87      676.80     14.17 o 
   6   2   5      152.22      151.57      5.36 o 
   7   2   5        5.13       11.71      5.11 o 
   8   2   5        7.18       11.96      4.58 o 
  -8   3   5       11.31       13.28      3.19 o 
  -7   3   5        9.39        4.74      2.51 o 
  -6   3   5      256.67      251.45      4.96 o 
  -5   3   5       69.40       66.96      2.48 o 
  -4   3   5        7.89        7.84      1.03 o 
  -3   3   5      131.01      148.99      1.94 o 
  -2   3   5      274.89      279.90      2.47 o 
  -1   3   5      343.56      333.52      2.62 o 
   0   3   5       20.04       17.06      0.60 o 
   1   3   5      426.51      430.64      4.46 o 
   2   3   5     1736.59     1793.39     15.40 o 
   3   3   5      316.69      338.93      5.23 o 
   4   3   5       90.31       80.11      2.31 o 
   5   3   5        7.00        7.70      2.01 o 
   6   3   5      758.61      720.24     13.17 o 
   7   3   5        3.54        3.43      2.29 o 
  -7   4   5      108.73      107.04      4.24 o 
  -6   4   5        0.21       -1.97      1.49 o 
  -5   4   5       13.82       13.33      2.29 o 
  -4   4   5       35.16       30.18      1.55 o 
  -3   4   5       14.48       17.40      0.88 o 
  -2   4   5       24.35       20.84      0.79 o 
   0   4   5      756.22      746.83      7.62 o 
   1   4   5       28.65       22.56      0.76 o 
   2   4   5       21.78       28.03      1.45 o 
   3   4   5       70.40       84.81      2.19 o 
   4   4   5       27.67       26.97      1.66 o 
   5   4   5      270.69      265.65      4.95 o 
   6   4   5        4.56        8.24      1.40 o 
   7   4   5        4.47        8.46      2.21 o 
   8   4   5       12.66       14.91      7.21 o 
  -7   5   5       11.71        8.41      2.51 o 
  -6   5   5       10.62        8.81      2.24 o 
  -5   5   5       43.26       40.92      2.31 o 
  -4   5   5        0.15        0.01      0.97 o 
  -3   5   5       12.33        8.06      0.73 o 
  -2   5   5      196.19      198.23      2.09 o 
  -1   5   5      130.69      136.96      1.51 o 
   0   5   5       15.37       22.46      0.88 o 
   1   5   5       17.31       19.35      0.78 o 
   2   5   5       42.85       53.84      0.91 o 
   3   5   5       97.50       91.46      2.55 o 
   4   5   5      316.94      301.21      5.72 o 
   5   5   5      176.65      168.17      4.16 o 
   6   5   5        0.71        0.24      1.44 o 
   7   5   5      137.69      138.63      4.82 o 
   8   5   5       26.24       32.57      3.47 o 
  -7   6   5        0.02       -2.41      2.34 o 
  -6   6   5       29.15       27.62      2.82 o 
  -5   6   5        3.28        3.51      1.51 o 
  -4   6   5        0.05       -1.03      1.02 o 
  -3   6   5      321.65      311.77      3.53 o 
  -2   6   5        0.36        0.04      0.49 o 
  -1   6   5      317.59      329.09      3.06 o 
   0   6   5     1045.10     1082.74      9.55 o 
   1   6   5       20.95       27.39      0.92 o 
   2   6   5       38.85       38.87      0.95 o 
   3   6   5      118.67      105.17      1.66 o 
   4   6   5      249.20      224.96      4.75 o 
   5   6   5        0.07       -0.18      1.30 o 
   6   6   5        6.69        5.96      2.12 o 
   7   6   5        4.05        2.08      2.27 o 
   8   6   5      242.46      259.41      7.39 o 
  -7   7   5        3.94        4.48      2.76 o 
  -6   7   5        0.17        0.58      2.11 o 
  -5   7   5        0.45       -1.11      1.44 o 
  -4   7   5       62.16       59.26      2.04 o 
  -3   7   5      153.54      164.03      3.52 o 
  -2   7   5       17.12       20.80      0.92 o 
  -1   7   5        0.10        5.71      1.75 o 
   0   7   5      617.15      650.79      5.65 o 
   1   7   5       18.72       17.55      0.81 o 
   2   7   5        7.05        8.58      0.59 o 
   3   7   5       28.34       31.55      1.04 o 
   4   7   5       93.29       95.37      1.91 o 
   5   7   5       65.06       58.06      3.20 o 
   6   7   5        0.35        0.02      2.05 o 
   7   7   5       13.06       24.82      3.09 o 
   8   7   5        0.51        3.44      2.78 o 
  -7   8   5       29.26       36.38      5.55 o 
  -6   8   5        0.92        3.65      2.31 o 
  -5   8   5       25.19       24.98      2.22 o 
  -4   8   5      233.35      233.52      3.84 o 
  -3   8   5      606.88      592.82      6.17 o 
  -2   8   5      258.99      259.03      3.58 o 
  -1   8   5      238.06      238.46      2.94 o 
   0   8   5      117.72      114.10      1.74 o 
   1   8   5      220.22      235.72      4.13 o 
   2   8   5      556.86      528.13      7.39 o 
   3   8   5      438.00      429.60      5.09 o 
   4   8   5      249.27      236.62      3.45 o 
   5   8   5        5.64        3.48      1.06 o 
   6   8   5        2.83       -0.48      2.13 o 
   7   8   5      106.37       92.95      4.42 o 
  -6   9   5        2.05        2.32      2.36 o 
  -5   9   5       26.03       24.71      2.28 o 
  -4   9   5       50.83       43.85      2.02 o 
  -3   9   5      339.28      331.44      4.64 o 
  -2   9   5       29.18       31.67      1.72 o 
  -1   9   5      152.65      172.08      2.53 o 
   0   9   5        7.87        7.45      0.86 o 
   1   9   5       54.60       47.62      1.63 o 
   2   9   5      476.40      459.43      5.60 o 
   3   9   5      119.65      122.75      2.36 o 
   4   9   5      141.98      136.16      2.34 o 
   5   9   5       19.16       18.96      1.42 o 
   6   9   5       12.44       10.45      1.67 o 
   7   9   5        2.32        1.20      4.90 o 
  -6  10   5        0.29        1.32      2.46 o 
  -5  10   5        9.25        6.10      2.41 o 
  -4  10   5       85.20       87.11      3.10 o 
  -3  10   5        4.25        3.16      1.24 o 
  -2  10   5      316.42      306.50      4.50 o 
  -1  10   5       62.05       61.87      3.14 o 
   0  10   5        9.67       16.73      1.29 o 
   1  10   5      265.46      258.95      3.84 o 
   2  10   5     1098.69     1058.51     14.00 o 
   3  10   5      433.63      419.44      5.68 o 
   4  10   5      318.78      289.23      5.72 o 
   5  10   5        2.22        1.19      1.53 o 
   6  10   5        6.13        6.88      1.72 o 
   7  10   5        4.11        5.55      1.81 o 
  -5  11   5        5.20       12.09      3.22 o 
  -4  11   5        4.06        0.57      1.99 o 
  -3  11   5        2.84        3.39      1.67 o 
  -2  11   5      282.67      287.64      5.73 o 
  -1  11   5        0.53       -1.15      1.58 o 
   0  11   5      150.68      127.67      2.74 o 
   1  11   5       45.93       42.96      1.80 o 
   2  11   5        0.81       -0.22      1.06 o 
   3  11   5      405.32      386.17      5.52 o 
   4  11   5        0.58       -0.40      1.16 o 
   5  11   5       22.21       22.15      2.11 o 
   6  11   5        0.58       -2.16      1.70 o 
  -5  12   5        0.35       -0.65      4.54 o 
  -4  12   5       12.14       15.63      3.42 o 
  -3  12   5      103.23      108.58      5.58 o 
  -2  12   5       33.91       35.88      2.53 o 
  -1  12   5      156.70      162.75      3.68 o 
   0  12   5        3.15        1.65      1.42 o 
   1  12   5       11.59       10.72      1.42 o 
   2  12   5        0.00       -0.64      1.24 o 
   3  12   5        6.94        8.15      1.47 o 
   4  12   5       16.73       14.54      2.34 o 
   5  12   5        0.44       -2.99      1.98 o 
   6  12   5        0.74       -0.78      2.18 o 
  -4  13   5        3.25        2.03      2.96 o 
  -3  13   5        2.63        4.09      6.51 o 
  -2  13   5       31.23       27.39      2.99 o 
  -1  13   5        1.40       -0.31      1.98 o 
   0  13   5       15.18       13.71      2.24 o 
   1  13   5       28.47       28.80      2.20 o 
   2  13   5        5.73        2.82      1.48 o 
   3  13   5        0.20        4.10      1.78 o 
   4  13   5        0.04       -1.58      1.65 o 
   5  13   5       11.60       11.38      2.03 o 
  -3  14   5        6.16       12.97      4.97 o 
  -2  14   5       14.09       16.81      5.32 o 
  -1  14   5        9.64       10.41      3.67 o 
   0  14   5       13.28       13.56      2.71 o 
   1  14   5       17.71       17.26      4.09 o 
   2  14   5        0.91       -1.40      1.72 o 
   3  14   5        1.19       -1.10      1.80 o 
   4  14   5        7.55        6.44      2.07 o 
  -2  15   5       35.08       43.62      3.50 o 
  -1  15   5       27.57       36.76      4.66 o 
   0  15   5       45.39       54.66      3.30 o 
   1  15   5        3.39        0.85      2.18 o 
   2  15   5       19.06       17.93      2.44 o 
   3  15   5        0.62       -1.01      2.03 o 
   0  16   5       12.59       16.49      6.63 o 
   1  16   5        0.05       -0.95      2.22 o 
   0 -11   6       21.22       17.94      3.38 o 
  -3 -10   6        7.93        8.41      2.79 o 
  -2 -10   6        1.19       -1.28      2.39 o 
  -1 -10   6       66.20       61.52      4.73 o 
   0 -10   6       23.65       23.48      3.41 o 
   1 -10   6        1.81       -1.50      3.63 o 
   2 -10   6        0.12       -5.73      3.45 o 
  -4  -9   6        3.60        0.42      2.58 o 
  -3  -9   6       23.26       18.44      2.84 o 
  -2  -9   6        1.95       -0.67      2.24 o 
  -1  -9   6       72.45       73.71      4.80 o 
   0  -9   6        0.06       -0.98      2.60 o 
   1  -9   6       10.29        8.49      3.63 o 
   2  -9   6      145.77      147.88      7.60 o 
   3  -9   6       34.49       46.24      3.25 o 
  -5  -8   6        1.77        1.61      1.80 o 
  -4  -8   6       46.58       40.76      2.23 o 
  -3  -8   6        2.49       -1.52      2.37 o 
  -2  -8   6       10.65        8.27      4.41 o 
  -1  -8   6       67.29       67.32      4.53 o 
   0  -8   6        2.21        3.18      1.97 o 
   1  -8   6        0.46        0.58      2.95 o 
   2  -8   6       78.38       85.15      3.93 o 
   3  -8   6      256.79      265.42      6.18 o 
   4  -8   6       35.23       37.85      3.07 o 
  -5  -7   6       34.81       39.16      2.99 o 
  -4  -7   6        0.78       -0.33      1.18 o 
  -3  -7   6      126.01      130.11      2.82 o 
  -2  -7   6        4.56        3.40      3.91 o 
  -1  -7   6      395.33      363.95      7.45 o 
   0  -7   6       36.37       32.52      2.68 o 
   1  -7   6      158.24      152.47      2.93 o 
   2  -7   6      190.59      185.86      4.34 o 
   3  -7   6      238.18      237.44      4.79 o 
   4  -7   6        5.06        3.94      2.19 o 
   5  -7   6        3.60        2.21      2.13 o 
  -6  -6   6        0.00       -2.35      1.83 o 
  -5  -6   6        0.10       -1.28      1.63 o 
  -4  -6   6      105.70       96.55      2.25 o 
  -3  -6   6       19.52       23.70      1.43 o 
  -2  -6   6      105.58      100.90      2.12 o 
  -1  -6   6      265.41      268.53      5.04 o 
   0  -6   6       27.84       27.52      1.44 o 
   1  -6   6      104.57      103.79      2.35 o 
   2  -6   6       23.75       23.85      1.94 o 
   3  -6   6      133.90      117.85      4.16 o 
   4  -6   6       54.65       52.17      3.83 o 
   5  -6   6        1.63        2.85      1.93 o 
   6  -6   6        8.44       12.17      5.78 o 
  -6  -5   6       95.12       98.05      3.55 o 
  -5  -5   6        0.24       -2.87      1.56 o 
  -4  -5   6       29.85       29.12      1.62 o 
  -3  -5   6       95.94       93.36      2.24 o 
  -2  -5   6       42.46       43.13      1.53 o 
  -1  -5   6       81.68      106.09      1.88 o 
   0  -5   6        8.27        4.99      0.97 o 
   1  -5   6       30.17       32.06      1.91 o 
   2  -5   6       42.56       37.81      2.31 o 
   3  -5   6       52.17       46.03      2.16 o 
   4  -5   6       66.86       65.77      2.50 o 
   5  -5   6        6.58        7.76      1.88 o 
   6  -5   6       22.25       26.07      6.03 o 
  -7  -4   6       82.12       81.90      3.46 o 
  -6  -4   6       26.77       28.68      2.56 o 
  -5  -4   6       17.33       17.45      1.82 o 
  -4  -4   6        6.49        4.60      1.16 o 
  -3  -4   6        0.00        0.12      0.95 o 
  -2  -4   6      137.01      163.97      2.73 o 
  -1  -4   6       82.14      103.54      1.47 o 
   0  -4   6       14.30       13.04      0.91 o 
   1  -4   6     1086.76     1040.46     12.83 o 
   2  -4   6      768.58      719.71      9.39 o 
   3  -4   6       13.52       11.13      1.46 o 
   4  -4   6      355.10      314.58      5.10 o 
   5  -4   6      250.80      245.19      5.08 o 
   6  -4   6        3.02        7.01      2.61 o 
  -7  -3   6       12.98       25.04      2.57 o 
  -6  -3   6       12.18       12.30      2.08 o 
  -5  -3   6       14.87       15.87      1.65 o 
  -4  -3   6      149.36      140.38      2.65 o 
  -3  -3   6       34.23       31.20      1.47 o 
  -2  -3   6       73.01       87.81      1.70 o 
  -1  -3   6       86.45      104.91      1.55 o 
   0  -3   6        2.58        1.29      0.46 o 
   1  -3   6        7.38        7.38      0.77 o 
   2  -3   6        0.38       -0.89      1.02 o 
   3  -3   6       11.53       13.45      1.41 o 
   4  -3   6       56.40       60.24      2.10 o 
   5  -3   6        2.37        0.70      1.50 o 
   6  -3   6        5.50        5.82      2.35 o 
   7  -3   6        7.75       10.31      4.54 o 
  -7  -2   6      191.93      202.90      6.27 o 
  -6  -2   6       95.88       99.88      3.41 o 
  -5  -2   6       19.28       21.96      1.74 o 
  -4  -2   6      193.17      188.46      3.04 o 
  -3  -2   6     1426.38     1403.99     13.85 o 
  -2  -2   6       98.50      114.99      1.41 o 
  -1  -2   6       66.37       66.49      1.23 o 
   0  -2   6      679.14      717.39      5.38 o 
   1  -2   6       11.78       12.64      0.82 o 
   2  -2   6      244.09      214.44      2.79 o 
   3  -2   6       32.57       34.77      1.34 o 
   4  -2   6      497.13      467.77      6.35 o 
   5  -2   6        6.74        4.01      1.46 o 
   6  -2   6        0.97        1.23      1.99 o 
   7  -2   6       61.78       57.16      5.77 o 
  -7  -1   6      112.77      127.43      5.01 o 
  -6  -1   6       66.30       72.81      3.02 o 
  -5  -1   6        9.80       10.46      1.47 o 
  -4  -1   6      147.47      142.19      2.66 o 
  -3  -1   6      521.38      507.03      5.44 o 
  -2  -1   6       74.35       84.88      1.31 o 
  -1  -1   6       90.94       83.95      1.29 o 
   0  -1   6       83.01       83.33      1.17 o 
   1  -1   6       57.30       48.27      1.20 o 
   2  -1   6        0.03       -1.04      0.52 o 
   3  -1   6        0.06        0.09      0.73 o 
   4  -1   6       69.75       55.87      1.85 o 
   5  -1   6       20.12       17.61      1.61 o 
   6  -1   6        6.66        7.44      2.23 o 
   7  -1   6        1.20        2.84      5.46 o 
  -7   0   6        5.22        2.29      3.57 o 
  -6   0   6       22.55       25.25      2.19 o 
  -5   0   6      143.78      142.30      3.20 o 
  -4   0   6      729.88      707.92      7.32 o 
  -3   0   6      547.40      548.53      5.01 o 
  -2   0   6       92.78      102.88      1.41 o 
  -1   0   6       43.48       56.09      1.01 o 
   0   0   6       63.55       65.28      1.03 o 
   1   0   6      295.72      305.74      3.29 o 
   2   0   6       94.02       80.76      1.54 o 
   3   0   6        1.26        1.94      0.54 o 
   4   0   6      123.60      115.11      2.74 o 
   5   0   6      130.10      128.87      4.11 o 
   6   0   6        4.78        1.76      4.69 o 
   7   0   6       64.21       71.35      8.06 o 
  -7   1   6        6.08        7.48      2.53 o 
  -6   1   6       97.06      105.15      4.31 o 
  -5   1   6      211.31      196.16      3.57 o 
  -4   1   6      291.07      300.23      3.84 o 
  -3   1   6      108.67      108.84      1.73 o 
  -2   1   6       69.42       72.77      1.18 o 
  -1   1   6     3074.89     3322.65     27.20 o 
   0   1   6       70.55       74.90      1.11 o 
   1   1   6       66.24       62.00      1.32 o 
   2   1   6      145.28      162.77      1.99 o 
   3   1   6       35.73       38.98      0.85 o 
   4   1   6        1.04        6.70      1.66 o 
   5   1   6      153.42      154.94      9.18 o 
   6   1   6       21.36       21.84      5.59 o 
   7   1   6       10.30       20.74      5.98 o 
   8   1   6       16.22       24.61      6.89 o 
  -7   2   6        5.73        9.31      2.65 o 
  -6   2   6        8.74       11.86      1.99 o 
  -5   2   6      667.48      657.30      9.29 o 
  -4   2   6      101.73       94.62      2.86 o 
  -3   2   6      199.70      200.87      2.34 o 
  -2   2   6       79.68       93.51      1.31 o 
  -1   2   6      340.46      364.60      3.24 o 
   0   2   6       14.17       13.70      0.60 o 
   1   2   6       52.70       52.40      1.00 o 
   2   2   6      648.71      680.38      5.94 o 
   3   2   6       52.85       60.69      1.23 o 
   4   2   6        0.60        5.95      1.08 o 
   5   2   6       67.20       64.69      3.66 o 
   6   2   6        0.53       -0.67      2.67 o 
   7   2   6        4.27        4.70      5.65 o 
   8   2   6       74.65       73.24      6.52 o 
  -7   3   6       90.82       85.42      4.55 o 
  -6   3   6      234.05      227.42      5.21 o 
  -5   3   6        0.81        1.66      1.76 o 
  -4   3   6       85.50       78.57      2.16 o 
  -3   3   6       57.48       53.61      1.24 o 
  -2   3   6       29.13       31.75      0.88 o 
  -1   3   6       14.73       21.99      0.78 o 
   0   3   6       67.29       62.42      1.23 o 
   1   3   6      146.52      139.85      2.02 o 
   2   3   6        4.04        5.09      0.45 o 
   3   3   6      170.63      197.79      3.52 o 
   4   3   6      180.99      184.04      3.62 o 
   5   3   6       35.11       34.75      1.95 o 
   6   3   6        4.33        5.70      1.60 o 
   7   3   6       20.26       22.56      3.89 o 
   8   3   6       25.73       29.41      6.75 o 
  -7   4   6        2.62        0.01      2.22 o 
  -6   4   6        0.91        0.22      1.91 o 
  -5   4   6      141.74      129.36      3.42 o 
  -4   4   6        4.98        3.61      1.10 o 
  -3   4   6       42.97       41.30      1.22 o 
  -2   4   6      170.84      163.75      1.80 o 
  -1   4   6      269.68      369.77      6.37 o 
   0   4   6      334.53      332.43      4.63 o 
   1   4   6      333.57      313.90      3.16 o 
   2   4   6       66.57       51.89      1.27 o 
   3   4   6       15.47       20.97      1.42 o 
   4   4   6      229.05      210.05      4.77 o 
   5   4   6       32.80       29.17      1.96 o 
   6   4   6        3.56        3.20      1.60 o 
   7   4   6        0.00        1.81      1.69 o 
  -7   5   6      233.42      233.81      6.30 o 
  -6   5   6      239.02      231.06      5.79 o 
  -5   5   6        1.63       -0.05      1.36 o 
  -4   5   6       62.50       63.11      2.06 o 
  -3   5   6       24.25       25.48      1.19 o 
  -2   5   6       51.26       53.86      1.12 o 
  -1   5   6      524.49      520.61      4.74 o 
   0   5   6      306.63      326.00      3.41 o 
   1   5   6      488.11      501.47      5.88 o 
   2   5   6      132.50      119.95      1.45 o 
   3   5   6       26.65       29.31      0.95 o 
   4   5   6      210.12      212.55      4.16 o 
   5   5   6     1442.15     1412.62     19.29 o 
   6   5   6        3.84        2.20      1.37 o 
   7   5   6       70.73       76.61      3.72 o 
   8   5   6       96.25      108.06      6.27 o 
  -7   6   6      164.87      179.89      5.61 o 
  -6   6   6      127.26      134.76      4.59 o 
  -5   6   6        5.36        4.00      1.60 o 
  -4   6   6        4.24        2.41      1.14 o 
  -3   6   6      134.54      154.17      2.79 o 
  -2   6   6        3.94        2.08      0.58 o 
  -1   6   6       16.66       24.19      0.87 o 
   0   6   6       34.71       32.09      1.05 o 
   1   6   6      378.19      349.65      3.84 o 
   2   6   6       12.10        5.72      0.60 o 
   3   6   6       71.69       82.61      1.43 o 
   4   6   6      149.27      155.23      3.84 o 
   5   6   6     1283.94     1227.35     18.95 o 
   6   6   6        6.18        3.57      1.68 o 
   7   6   6        0.13       -0.21      2.21 o 
   8   6   6        0.94       -0.94      2.46 o 
  -7   7   6        8.20        4.01      2.66 o 
  -6   7   6        8.10        8.16      2.43 o 
  -5   7   6       12.38       10.47      1.89 o 
  -4   7   6       15.90       15.16      1.42 o 
  -3   7   6      143.63      138.75      2.74 o 
  -2   7   6      301.61      269.22      2.94 o 
  -1   7   6        3.84        5.67      0.73 o 
   0   7   6       38.25       45.49      1.36 o 
   1   7   6       29.93       21.18      0.93 o 
   2   7   6       67.70       59.50      1.26 o 
   3   7   6        5.25        3.88      0.82 o 
   4   7   6      170.22      148.34      2.45 o 
   5   7   6        7.52        7.73      1.73 o 
   6   7   6       74.47       63.71      3.52 o 
   7   7   6       37.03       39.27      3.48 o 
  -6   8   6        9.60       11.53      2.61 o 
  -5   8   6        6.51        5.13      1.80 o 
  -4   8   6      143.19      140.83      2.99 o 
  -3   8   6       76.62       70.99      1.90 o 
  -2   8   6       72.79       62.15      1.81 o 
  -1   8   6       36.06       40.52      1.87 o 
   0   8   6       49.83       56.86      1.45 o 
   1   8   6       21.95       26.94      1.08 o 
   2   8   6        0.70        1.34      0.64 o 
   3   8   6      179.97      171.64      2.79 o 
   4   8   6       79.90       93.00      2.04 o 
   5   8   6        0.01       -0.79      1.59 o 
   6   8   6        0.07       -2.20      2.15 o 
   7   8   6       23.48       23.54      3.30 o 
  -6   9   6       53.12       58.52      3.63 o 
  -5   9   6        0.44       -1.73      1.66 o 
  -4   9   6       12.38       10.51      1.47 o 
  -3   9   6       16.34       18.31      1.33 o 
  -2   9   6      797.57      763.13      9.08 o 
  -1   9   6      563.83      546.22      6.10 o 
   0   9   6      217.76      244.00      4.31 o 
   1   9   6       16.31       21.16      1.29 o 
   2   9   6       83.54       71.87      1.87 o 
   3   9   6        3.51        4.21      1.23 o 
   4   9   6        2.97        5.69      1.33 o 
   5   9   6        1.06       -1.90      1.04 o 
   6   9   6      110.05      102.25      4.46 o 
   7   9   6       63.88       73.33      4.23 o 
  -6  10   6        7.75        4.14      3.33 o 
  -5  10   6       21.23       19.72      2.74 o 
  -4  10   6        0.44        0.02      1.56 o 
  -3  10   6       10.83       11.27      1.43 o 
  -2  10   6      205.46      195.10      6.39 o 
  -1  10   6      828.45      794.31      9.24 o 
   0  10   6       55.07       50.11      2.24 o 
   1  10   6       66.13       56.76      1.87 o 
   2  10   6       54.53       54.51      1.86 o 
   3  10   6      304.59      300.02      4.18 o 
   4  10   6       91.77       92.77      2.69 o 
   5  10   6        3.20        4.33      1.53 o 
   6  10   6        0.49       -0.53      1.51 o 
   7  10   6        5.34        5.32      1.80 o 
  -5  11   6       81.28       85.63      4.04 o 
  -4  11   6       48.31       45.46      3.09 o 
  -3  11   6       54.48       55.68      2.81 o 
  -2  11   6       16.28       19.97      2.19 o 
  -1  11   6      244.45      230.37      5.33 o 
   0  11   6      370.38      353.54      4.97 o 
   1  11   6        5.71        2.83      1.15 o 
   2  11   6        0.10       -0.26      1.08 o 
   3  11   6       10.28       11.08      1.43 o 
   4  11   6       10.95       15.36      1.45 o 
   5  11   6       32.34       33.48      4.26 o 
   6  11   6        0.18       -0.72      1.66 o 
  -5  12   6       15.95       16.25      9.34 o 
  -4  12   6       12.90       13.90      3.48 o 
  -3  12   6        0.78        0.14      2.04 o 
  -2  12   6       22.01       27.81      2.50 o 
  -1  12   6       28.50       35.12      2.68 o 
   0  12   6        1.01       -1.19      1.14 o 
   1  12   6      117.60      106.49      2.58 o 
   2  12   6       51.08       47.90      2.04 o 
   3  12   6        0.61       -0.17      1.26 o 
   4  12   6        2.52        2.61      1.60 o 
   5  12   6        1.08        1.56      2.15 o 
   6  12   6      117.49      124.34      4.32 o 
  -4  13   6        1.94       -0.72      7.02 o 
  -3  13   6      125.26      132.55      3.93 o 
  -2  13   6      112.99      121.33      4.01 o 
  -1  13   6        5.44        3.53      2.33 o 
   0  13   6      140.73      127.21      4.44 o 
   1  13   6        9.99        8.99      1.49 o 
   2  13   6        1.55        0.26      1.38 o 
   3  13   6       15.00       16.11      3.47 o 
   4  13   6       23.92       25.08      2.21 o 
   5  13   6       63.58       63.25      4.74 o 
  -3  14   6       13.08       18.26      3.70 o 
  -2  14   6       32.05       40.83      2.85 o 
  -1  14   6       27.35       29.78      2.77 o 
   0  14   6        1.64        1.03      2.46 o 
   1  14   6      293.32      274.47      5.57 o 
   2  14   6        0.09       -3.40      1.70 o 
   3  14   6        2.27        1.90      1.86 o 
   4  14   6        2.45        3.81      1.98 o 
   5  14   6       28.94       26.20      2.39 o 
  -2  15   6       17.30       20.03      3.45 o 
  -1  15   6       76.91       88.31      3.88 o 
   0  15   6       14.84       17.80      2.44 o 
   1  15   6        3.05        1.98      2.23 o 
   2  15   6        0.01       -3.42      1.83 o 
   3  15   6       24.18       28.22      3.58 o 
   4  15   6        0.38        1.27      2.05 o 
   0  16   6        4.63        3.80      2.28 o 
   1  16   6       82.51       80.07      3.71 o 
   2  16   6       22.43       20.42      5.09 o 
  -1 -10   7        6.22        6.73      3.18 o 
   0 -10   7        8.20       13.68      3.18 o 
   1 -10   7        4.99       -0.23      3.76 o 
  -3  -9   7       39.03       35.74      3.41 o 
  -2  -9   7        3.31        2.43      3.16 o 
  -1  -9   7        6.06        1.64      2.99 o 
   0  -9   7       42.81       42.11      3.95 o 
   1  -9   7        0.86       -3.55      3.34 o 
   2  -9   7        1.10       -1.91      3.57 o 
   3  -9   7       20.93       24.00      6.42 o 
  -4  -8   7       73.64       90.97      6.60 o 
  -3  -8   7       55.38       51.79      3.64 o 
  -2  -8   7        5.74        3.40      4.29 o 
  -1  -8   7        1.65        1.12      2.80 o 
   0  -8   7        5.30        4.01      3.56 o 
   1  -8   7        1.39       -2.24      2.99 o 
   2  -8   7        1.56        4.14      6.17 o 
   3  -8   7       11.88       13.50      2.51 o 
   4  -8   7       20.52       30.03      6.06 o 
  -5  -7   7       29.97       28.88      3.87 o 
  -4  -7   7       39.03       46.00      2.19 o 
  -3  -7   7       13.37       13.05      2.55 o 
  -2  -7   7       55.80       50.57      3.37 o 
  -1  -7   7       15.42       13.25      2.95 o 
   0  -7   7       46.38       37.57      2.82 o 
   1  -7   7        1.14        1.62      3.18 o 
   2  -7   7       70.68       70.40      3.56 o 
   3  -7   7       98.35       95.60      4.87 o 
   4  -7   7       44.44       43.44      3.08 o 
  -5  -6   7       12.42       11.11      2.19 o 
  -4  -6   7       33.37       36.78      1.92 o 
  -3  -6   7        3.97        3.53      1.29 o 
  -2  -6   7       22.01       22.51      2.49 o 
  -1  -6   7      121.69      114.27      4.04 o 
   0  -6   7      218.85      208.49      5.08 o 
   1  -6   7       34.02       31.88      2.07 o 
   2  -6   7       13.11       14.09      1.78 o 
   3  -6   7       16.94       18.25      1.97 o 
   4  -6   7       20.91       21.11      2.42 o 
   5  -6   7        0.19        0.24      1.97 o 
  -6  -5   7        0.10       -0.32      1.93 o 
  -5  -5   7        0.54       -2.01      1.71 o 
  -4  -5   7       44.38       41.13      1.92 o 
  -3  -5   7       30.92       34.31      1.70 o 
  -2  -5   7      307.06      278.15      4.38 o 
  -1  -5   7        0.54       -1.31      1.42 o 
   0  -5   7        3.05        2.56      1.02 o 
   1  -5   7      210.95      195.60      6.89 o 
   2  -5   7      111.52      111.47      3.04 o 
   3  -5   7        3.94        5.92      1.54 o 
   4  -5   7       12.21       13.79      2.13 o 
   5  -5   7       87.89       85.13      3.33 o 
   6  -5   7       15.45       21.00      3.47 o 
  -6  -4   7       27.46       27.09      2.61 o 
  -5  -4   7        4.35        7.34      1.89 o 
  -4  -4   7       17.91       18.74      1.50 o 
  -3  -4   7        8.54        5.38      1.43 o 
  -2  -4   7      405.46      357.21      4.59 o 
  -1  -4   7      629.77      629.65      7.97 o 
   0  -4   7       69.02       76.35      1.96 o 
   1  -4   7      325.27      313.63      4.81 o 
   2  -4   7     1072.99     1033.29     15.74 o 
   3  -4   7       46.19       43.68      2.57 o 
   4  -4   7       68.44       64.24      2.41 o 
   5  -4   7      114.68      103.38      3.35 o 
   6  -4   7      143.27      123.98      6.48 o 
  -6  -3   7        1.77       -0.28      1.87 o 
  -5  -3   7       58.88       55.52      2.38 o 
  -4  -3   7       70.09       67.71      2.08 o 
  -3  -3   7      104.04      105.60      2.35 o 
  -2  -3   7      192.12      186.65      2.99 o 
  -1  -3   7      349.97      348.42      3.20 o 
   0  -3   7        7.19        6.11      0.75 o 
   1  -3   7       92.19       82.88      1.88 o 
   2  -3   7      898.82      822.55     10.52 o 
   3  -3   7       10.13       12.89      1.45 o 
   4  -3   7        5.68        6.64      1.37 o 
   5  -3   7       51.88       45.62      3.38 o 
   6  -3   7       41.56       39.14      3.41 o 
  -7  -2   7       19.57       22.96      2.61 o 
  -6  -2   7       62.00       66.57      3.11 o 
  -5  -2   7        4.16        6.42      1.53 o 
  -4  -2   7        1.47        1.74      1.08 o 
  -3  -2   7       85.37       82.85      2.08 o 
  -2  -2   7      204.79      213.63      2.47 o 
  -1  -2   7      580.97      623.11      5.19 o 
   0  -2   7      431.98      442.26      4.20 o 
   1  -2   7       30.18       39.40      1.53 o 
   2  -2   7       30.53       28.06      1.64 o 
   3  -2   7        3.16        2.55      0.93 o 
   4  -2   7      247.82      239.25      4.07 o 
   5  -2   7      350.58      314.58     12.10 o 
   6  -2   7        0.15        1.23      2.17 o 
   7  -2   7        7.48        6.55      6.40 o 
  -7  -1   7        1.23       -0.34      2.36 o 
  -6  -1   7        0.30        1.75      1.76 o 
  -5  -1   7       25.09       30.86      1.99 o 
  -4  -1   7       62.87       58.50      1.93 o 
  -3  -1   7       87.24       82.33      1.95 o 
  -2  -1   7        6.57        8.50      0.73 o 
  -1  -1   7      275.07      319.98      3.04 o 
   0  -1   7        7.05        7.60      0.56 o 
   1  -1   7      160.92      155.77      2.26 o 
   2  -1   7       22.64       23.12      1.14 o 
   3  -1   7        4.91        1.44      1.02 o 
   4  -1   7      278.85      237.87      3.43 o 
   5  -1   7       24.14       23.36      1.86 o 
   6  -1   7       13.78       12.60      2.31 o 
   7  -1   7        5.72       10.64      4.17 o 
  -7   0   7       32.16       36.61      3.66 o 
  -6   0   7       18.50       18.52      2.53 o 
  -5   0   7       27.74       31.64      1.98 o 
  -4   0   7      462.20      451.10      5.51 o 
  -3   0   7      215.06      204.63      2.98 o 
  -2   0   7       39.88       44.53      1.18 o 
  -1   0   7       96.36       95.96      1.47 o 
   0   0   7        3.49        2.58      0.45 o 
   1   0   7       12.35       17.39      0.88 o 
   2   0   7       16.67       22.21      0.96 o 
   3   0   7       22.24       21.04      1.25 o 
   4   0   7      289.72      240.22      4.72 o 
   5   0   7      307.13      270.97      4.98 o 
   6   0   7       20.71       18.51      2.34 o 
   7   0   7        5.29       15.22      6.52 o 
  -7   1   7       13.35       15.48      7.10 o 
  -6   1   7       12.25       15.52      3.46 o 
  -5   1   7       99.40      103.35      2.87 o 
  -4   1   7     1359.81     1309.11     12.61 o 
  -3   1   7       76.44       80.63      1.92 o 
  -2   1   7       66.71       80.03      1.37 o 
  -1   1   7        1.63        1.12      0.45 o 
   0   1   7      212.14      236.67      3.28 o 
   1   1   7        6.98        8.03      0.69 o 
   2   1   7      148.60      157.53      2.09 o 
   3   1   7        0.74        0.19      0.64 o 
   4   1   7       95.05       90.25      2.68 o 
   5   1   7      105.88       93.06      3.14 o 
   6   1   7        0.03       -0.86      3.02 o 
   7   1   7        0.56       -0.54      3.74 o 
  -7   2   7       88.33       92.78      4.60 o 
  -6   2   7       44.38       42.35      3.35 o 
  -5   2   7        8.37        6.31      1.39 o 
  -4   2   7      385.43      372.70      4.99 o 
  -3   2   7      287.21      266.55      3.36 o 
  -2   2   7       72.25       74.08      1.30 o 
  -1   2   7      358.77      374.74      3.16 o 
   0   2   7      344.02      353.32      3.12 o 
   1   2   7       65.83       56.28      1.16 o 
   2   2   7       70.64       85.88      1.30 o 
   3   2   7        0.02        0.18      0.56 o 
   4   2   7      145.79      137.37      5.90 o 
   5   2   7       11.02       12.90      3.83 o 
   6   2   7       29.06       34.02      4.33 o 
   7   2   7       86.56       79.38      9.15 o 
  -7   3   7       17.55       16.77      3.13 o 
  -6   3   7       47.10       43.88      5.22 o 
  -5   3   7       16.56       14.46      1.94 o 
  -4   3   7       12.74       12.38      1.65 o 
  -3   3   7        0.14       -1.28      0.64 o 
  -2   3   7       32.41       34.32      0.98 o 
  -1   3   7       64.67       58.83      1.07 o 
   0   3   7       55.62       60.86      1.05 o 
   1   3   7      364.53      324.42      3.71 o 
   2   3   7      326.48      341.71      3.40 o 
   3   3   7       70.76       77.99      1.32 o 
   4   3   7        6.80        8.00      1.23 o 
   5   3   7        1.74        4.32      2.74 o 
   6   3   7        0.02        0.08      2.75 o 
   7   3   7        0.89       -0.10      3.08 o 
   8   3   7        6.21       15.93      4.02 o 
  -7   4   7       32.16       30.58      3.54 o 
  -6   4   7       83.48       75.07      5.69 o 
  -5   4   7       42.26       42.53      2.47 o 
  -4   4   7        4.38        5.43      2.36 o 
  -3   4   7      269.92      263.06      3.24 o 
  -2   4   7      202.56      225.83      2.30 o 
  -1   4   7      631.44      613.00      4.80 o 
   0   4   7       56.16       66.31      1.08 o 
   1   4   7        6.42        6.54      0.86 o 
   2   4   7       54.74       62.01      1.10 o 
   3   4   7       64.15       55.84      1.18 o 
   4   4   7       37.05       31.03      1.79 o 
   5   4   7       61.62       53.04      2.34 o 
   6   4   7        0.25       -0.08      2.72 o 
   7   4   7        3.46        4.64      3.28 o 
  -7   5   7        6.77        6.83      2.63 o 
  -6   5   7        0.02       -0.86      2.00 o 
  -5   5   7       94.94       90.83      3.11 o 
  -4   5   7       93.83       94.54      2.44 o 
  -3   5   7        0.07       -1.76      0.89 o 
  -2   5   7      182.14      184.05      2.15 o 
  -1   5   7        1.37       -0.46      0.47 o 
   0   5   7       36.19       42.16      1.07 o 
   1   5   7      503.27      510.54      6.12 o 
   2   5   7      529.89      577.23      6.79 o 
   3   5   7       40.88       38.22      1.08 o 
   4   5   7       58.53       69.52      2.41 o 
   5   5   7       48.84       57.14      2.49 o 
   6   5   7      136.64      128.85      3.59 o 
   7   5   7        5.00        3.82      3.19 o 
  -7   6   7        3.09       -2.13      2.49 o 
  -6   6   7       63.35       65.45      3.62 o 
  -5   6   7      104.84      106.40      3.36 o 
  -4   6   7      155.09      148.35      2.97 o 
  -3   6   7       56.41       54.96      3.02 o 
  -2   6   7      202.61      204.90      2.46 o 
  -1   6   7      152.46      173.09      2.00 o 
   0   6   7       22.05       22.21      0.97 o 
   1   6   7       59.42       60.97      1.47 o 
   2   6   7      814.75      773.67     12.04 o 
   3   6   7        1.05        2.77      0.76 o 
   4   6   7       17.26       23.63      1.95 o 
   5   6   7       82.34       78.48      2.83 o 
   6   6   7      311.70      278.29      6.13 o 
   7   6   7        5.44        0.21      2.20 o 
  -7   7   7       23.93       27.97      3.43 o 
  -6   7   7        1.50        1.56      2.29 o 
  -5   7   7       32.63       28.35      2.32 o 
  -4   7   7       96.04       97.68      2.52 o 
  -3   7   7      361.98      341.27      4.72 o 
  -2   7   7      298.43      271.39      3.00 o 
  -1   7   7        7.65       10.96      0.84 o 
   0   7   7        0.02        0.32      0.64 o 
   1   7   7        0.38        1.14      0.64 o 
   2   7   7       54.63       51.21      1.74 o 
   3   7   7       49.22       46.28      1.64 o 
   4   7   7       39.18       46.96      1.79 o 
   5   7   7       69.12       71.12      3.04 o 
   6   7   7       49.93       42.90      3.16 o 
   7   7   7       83.73       82.21      4.21 o 
  -6   8   7        1.28        0.75      2.30 o 
  -5   8   7       15.71       14.72      2.09 o 
  -4   8   7      222.00      221.64      3.83 o 
  -3   8   7       70.32       63.59      2.14 o 
  -2   8   7       20.77       24.40      1.25 o 
  -1   8   7        9.39       22.21      2.49 o 
   0   8   7      460.36      466.24      4.85 o 
   1   8   7      110.40       86.14      1.65 o 
   2   8   7        1.44        1.39      0.84 o 
   3   8   7        1.36       -0.10      0.86 o 
   4   8   7      413.30      424.34      5.87 o 
   5   8   7       22.21       28.99      2.44 o 
   6   8   7        0.19       -2.03      2.81 o 
   7   8   7       55.31       62.20      3.88 o 
  -6   9   7        1.54       -0.93      2.47 o 
  -5   9   7       85.81       89.33      2.78 o 
  -4   9   7       10.25        6.49      1.43 o 
  -3   9   7       37.30       35.16      1.87 o 
  -2   9   7       79.28       73.33      2.30 o 
  -1   9   7       75.95       82.64      1.97 o 
   0   9   7        4.71        5.34      1.04 o 
   1   9   7      131.91      127.62      2.48 o 
   2   9   7      146.98      137.79      2.55 o 
   3   9   7      945.21      889.89      9.75 o 
   4   9   7      319.30      333.49      5.71 o 
   5   9   7       91.78       87.48      4.61 o 
   6   9   7       45.36       40.88      3.39 o 
   7   9   7       40.45       51.57      3.83 o 
  -6  10   7        3.43        2.18      2.57 o 
  -5  10   7        5.20        1.79      1.74 o 
  -4  10   7      171.84      155.94      3.71 o 
  -3  10   7        2.26       -0.39      1.39 o 
  -2  10   7       28.08       31.17      2.42 o 
  -1  10   7        4.70        6.47      1.66 o 
   0  10   7      358.00      382.28      5.86 o 
   1  10   7       35.74       31.52      1.58 o 
   2  10   7       30.20       32.76      1.65 o 
   3  10   7       55.42       55.20      1.81 o 
   4  10   7      126.47      128.53      3.13 o 
   5  10   7       25.13       25.58      2.38 o 
   6  10   7        0.50       -1.06      1.56 o 
   7  10   7       22.12       29.12      3.72 o 
  -5  11   7       43.97       44.73      3.48 o 
  -4  11   7       15.71       17.53      3.55 o 
  -3  11   7       89.57       84.22      3.33 o 
  -2  11   7       68.28       70.58      6.01 o 
  -1  11   7       11.54       11.61      1.93 o 
   0  11   7       27.54       24.95      1.59 o 
   1  11   7       87.88       82.11      2.23 o 
   2  11   7       99.84       94.31      2.34 o 
   3  11   7       35.86       35.60      2.04 o 
   4  11   7       13.09       13.57      1.68 o 
   5  11   7        4.01        5.82      2.09 o 
   6  11   7        1.24       -3.45      3.23 o 
  -5  12   7        8.70        4.68      3.33 o 
  -4  12   7        0.88       -2.30      2.83 o 
  -3  12   7       33.60       29.96      2.53 o 
  -2  12   7       61.14       61.11      4.24 o 
  -1  12   7       63.44       51.94      2.94 o 
   0  12   7        0.77        3.08      1.24 o 
   1  12   7       27.95       26.54      1.74 o 
   2  12   7       70.54       67.69      2.21 o 
   3  12   7       43.41       38.70      1.99 o 
   4  12   7       13.10        9.91      1.78 o 
   5  12   7        1.45        1.62      2.25 o 
   6  12   7        1.74       -2.31      2.26 o 
  -4  13   7       17.40       14.99      3.85 o 
  -3  13   7       51.90       47.46      3.17 o 
  -2  13   7      586.97      584.29      9.88 o 
  -1  13   7       10.04       10.35      2.21 o 
   0  13   7        5.96        1.66      1.59 o 
   1  13   7      106.98       91.04      2.57 o 
   2  13   7      242.85      231.69      5.27 o 
   3  13   7       72.32       63.16      2.75 o 
   4  13   7       12.12        9.86      1.99 o 
   5  13   7       32.53       33.60      5.66 o 
  -3  14   7       53.39       61.59      3.31 o 
  -2  14   7      196.89      189.10      4.99 o 
  -1  14   7      104.47      103.52      3.36 o 
   0  14   7        0.34       -1.02      2.05 o 
   1  14   7        6.69        9.64      1.98 o 
   2  14   7       75.97       73.68      3.07 o 
   3  14   7       26.72       23.61      2.36 o 
   4  14   7        0.22       -0.57      1.86 o 
   5  14   7       19.61       13.60      2.97 o 
  -2  15   7       12.15       28.35      2.92 o 
  -1  15   7       91.38       86.09      3.88 o 
   0  15   7        3.04        0.77      3.68 o 
   1  15   7        0.91        0.10      2.49 o 
   2  15   7       20.56       21.27      2.42 o 
   3  15   7        1.54       -2.44      1.90 o 
   4  15   7       17.75       20.80      2.43 o 
  -1  16   7        9.28       14.18      5.12 o 
   0  16   7       55.07       71.35      3.50 o 
   1  16   7        8.75        4.09      4.91 o 
   2  16   7       31.10       31.52      3.33 o 
  -2  -9   8       85.02       92.73      5.44 o 
  -1  -9   8        0.75        4.98      3.14 o 
   0  -9   8       39.03       44.41      3.97 o 
   1  -9   8        8.17        9.36      4.09 o 
  -3  -8   8       67.36       71.12      9.46 o 
  -2  -8   8        5.22        2.72      3.18 o 
  -1  -8   8        0.31       -0.46      2.89 o 
   0  -8   8        4.42        9.39      2.91 o 
   1  -8   8        0.87       -2.18      3.41 o 
   2  -8   8       65.75       72.70      6.04 o 
   3  -8   8        0.04        0.48      3.55 o 
  -4  -7   8       28.62       32.09      4.71 o 
  -3  -7   8        0.63        0.62      2.45 o 
  -2  -7   8       14.21       16.41      2.60 o 
  -1  -7   8      102.35       94.98      4.92 o 
   0  -7   8      118.34      113.17      5.26 o 
   1  -7   8        3.47       -1.04      2.99 o 
   2  -7   8        1.93        2.15      1.87 o 
   3  -7   8        0.32        1.82      2.14 o 
   4  -7   8       15.56       22.18      4.68 o 
  -5  -6   8       22.22       25.26      2.68 o 
  -4  -6   8       30.66       37.37      6.34 o 
  -3  -6   8       21.34       22.87      3.11 o 
  -2  -6   8       28.49       18.46      2.61 o 
  -1  -6   8        5.03        7.02      2.74 o 
   0  -6   8        3.74        4.00      1.91 o 
   1  -6   8       13.94       13.25      2.09 o 
   2  -6   8      134.73      128.73      3.30 o 
   3  -6   8      108.14      115.42      4.04 o 
   4  -6   8       12.58       12.75      2.47 o 
   5  -6   8       25.49       27.89      2.78 o 
  -5  -5   8      106.77      109.50      3.79 o 
  -4  -5   8       13.61       11.35      1.71 o 
  -3  -5   8       18.21       15.99      2.46 o 
  -2  -5   8       17.43       19.09      2.44 o 
  -1  -5   8        0.20        0.17      1.82 o 
   0  -5   8        7.39        4.84      1.81 o 
   1  -5   8       65.62       58.33      2.45 o 
   2  -5   8       12.29       12.64      1.71 o 
   3  -5   8       37.92       37.50      2.26 o 
   4  -5   8       61.23       62.29      3.12 o 
   5  -5   8       32.33       35.69      2.78 o 
  -6  -4   8        0.33       -1.92      1.99 o 
  -5  -4   8       43.40       43.52      2.81 o 
  -4  -4   8       40.21       40.97      1.96 o 
  -3  -4   8        7.89        6.90      1.44 o 
  -2  -4   8       87.83       88.34      4.40 o 
  -1  -4   8      937.31      835.88     11.56 o 
   0  -4   8       27.90       30.12      1.53 o 
   1  -4   8      129.92      126.07      3.01 o 
   2  -4   8       77.62       72.98      2.48 o 
   3  -4   8      169.94      160.46      3.67 o 
   4  -4   8      112.72       99.67      3.49 o 
   5  -4   8        7.18        7.29      1.91 o 
   6  -4   8        8.09       12.33      3.29 o 
  -6  -3   8        8.80        7.00      2.18 o 
  -5  -3   8        7.32        6.36      1.98 o 
  -4  -3   8       33.11       34.09      1.75 o 
  -3  -3   8      132.26      123.14      2.60 o 
  -2  -3   8      128.16      129.15      2.56 o 
  -1  -3   8       52.64       57.56      2.24 o 
   0  -3   8        1.15        0.15      0.85 o 
   1  -3   8      152.63      151.65      2.58 o 
   2  -3   8      263.53      252.56      4.27 o 
   3  -3   8      216.56      196.82      3.71 o 
   4  -3   8        0.08        0.18      1.53 o 
   5  -3   8        0.70        4.89      2.74 o 
   6  -3   8       57.90       55.61      3.97 o 
  -6  -2   8       95.59       92.26      3.79 o 
  -5  -2   8       61.88       61.94      2.55 o 
  -4  -2   8       79.39       83.70      2.27 o 
  -3  -2   8       91.03       77.48      2.11 o 
  -2  -2   8       16.83       16.36      1.14 o 
  -1  -2   8       29.97       43.71      1.49 o 
   0  -2   8       13.46       21.97      1.53 o 
   1  -2   8       66.61       72.29      2.21 o 
   2  -2   8      559.81      510.97      6.74 o 
   3  -2   8        0.24       -1.79      0.89 o 
   4  -2   8      359.22      338.78      5.33 o 
   5  -2   8        5.65        7.38      2.36 o 
   6  -2   8        3.64        3.46      2.44 o 
  -7  -1   8       10.65       15.80      2.51 o 
  -6  -1   8        1.06       -0.14      1.79 o 
  -5  -1   8       29.33       29.75      2.07 o 
  -4  -1   8      114.93      116.60      2.57 o 
  -3  -1   8       15.08       14.88      1.26 o 
  -2  -1   8        1.76       -0.03      0.77 o 
  -1  -1   8       64.59       61.10      1.31 o 
   0  -1   8       69.03       69.67      1.47 o 
   1  -1   8     1932.82     1847.38     19.99 o 
   2  -1   8      332.76      316.39      4.61 o 
   3  -1   8       28.13       28.33      1.70 o 
   4  -1   8       52.25       38.27      1.76 o 
   5  -1   8      384.06      373.81      8.57 o 
   6  -1   8        2.37        1.66      2.91 o 
   7  -1   8        2.35        5.95      2.92 o 
  -7   0   8       44.35       49.66      4.07 o 
  -6   0   8        4.81        3.44      1.87 o 
  -5   0   8      158.11      157.06      3.62 o 
  -4   0   8       44.30       45.71      2.40 o 
  -3   0   8        2.15        2.24      0.98 o 
  -2   0   8        2.61        2.26      0.73 o 
  -1   0   8       29.20       31.55      1.10 o 
   0   0   8      253.29      250.45      2.55 o 
   1   0   8      410.15      373.84      4.15 o 
   2   0   8       43.39       45.15      1.73 o 
   3   0   8        0.98        2.77      1.01 o 
   4   0   8       10.25       14.10      1.55 o 
   5   0   8      301.87      259.85      4.73 o 
   6   0   8        0.08       -0.20      1.75 o 
   7   0   8        1.96        4.72      3.92 o 
  -7   1   8      203.66      207.55      6.62 o 
  -6   1   8        0.65        0.28      1.71 o 
  -5   1   8       27.72       43.07      2.28 o 
  -4   1   8      117.16      107.21      2.36 o 
  -3   1   8      349.01      323.06      4.10 o 
  -2   1   8       10.17        9.87      0.76 o 
  -1   1   8       27.23       30.38      1.02 o 
   0   1   8        1.17        3.25      0.50 o 
   1   1   8      224.09      235.64      3.19 o 
   2   1   8      420.77      403.95      4.74 o 
   3   1   8       12.84       12.11      1.09 o 
   4   1   8       97.18       84.51      2.46 o 
   5   1   8        1.65        3.46      1.26 o 
   6   1   8        0.00       -2.28      4.31 o 
   7   1   8      171.25      172.65      8.17 o 
  -7   2   8        0.44       -1.58      2.32 o 
  -6   2   8       46.49       50.73      3.50 o 
  -5   2   8       64.77       70.84      2.66 o 
  -4   2   8      174.47      173.09      2.94 o 
  -3   2   8       26.55       32.33      1.49 o 
  -2   2   8      105.21       97.75      1.59 o 
  -1   2   8        8.33       14.38      0.74 o 
   0   2   8       27.47       24.74      0.84 o 
   1   2   8        7.61        6.45      0.61 o 
   2   2   8       30.34       31.06      1.25 o 
   3   2   8      101.93       83.40      1.90 o 
   4   2   8       17.41       14.85      1.36 o 
   5   2   8      227.81      218.17      8.19 o 
   6   2   8        2.26        4.20      3.91 o 
   7   2   8       65.69       71.27      6.80 o 
  -7   3   8       15.03       21.26      3.29 o 
  -6   3   8        2.83       -0.08      2.19 o 
  -5   3   8      176.83      187.48      4.65 o 
  -4   3   8       22.54       22.56      1.49 o 
  -3   3   8      220.90      200.90      3.03 o 
  -2   3   8      294.67      285.98      2.90 o 
  -1   3   8       61.32       88.29      1.95 o 
   0   3   8      659.78      653.57      7.23 o 
   1   3   8        0.31        0.29      0.52 o 
   2   3   8        7.98       12.37      0.73 o 
   3   3   8       67.45       74.74      2.02 o 
   4   3   8        2.72        1.61      1.09 o 
   5   3   8        1.69        3.16      2.94 o 
   6   3   8        1.16        4.41      3.16 o 
   7   3   8        1.23       -0.41      3.31 o 
  -7   4   8        1.35       -0.05      2.59 o 
  -6   4   8      160.53      158.83      4.96 o 
  -5   4   8      340.62      331.09      5.98 o 
  -4   4   8       27.76       35.28      1.66 o 
  -3   4   8      134.24      128.38      2.44 o 
  -2   4   8       54.86       52.65      1.28 o 
  -1   4   8     2037.68     2057.80     15.05 o 
   0   4   8       39.64       52.19      1.39 o 
   1   4   8       27.95       29.62      1.01 o 
   2   4   8        0.30        0.55      0.58 o 
   3   4   8       11.94       14.40      0.96 o 
   4   4   8       62.66       58.50      2.06 o 
   5   4   8       89.75       81.86      5.26 o 
   6   4   8        0.92        0.58      3.02 o 
   7   4   8       44.99       46.56      5.02 o 
  -7   5   8        0.00       -1.34      4.41 o 
  -6   5   8        0.97       -1.31      2.02 o 
  -5   5   8      615.78      622.84      9.34 o 
  -4   5   8       57.52       58.02      2.32 o 
  -3   5   8        1.77        2.12      1.14 o 
  -2   5   8       37.67       32.79      1.22 o 
  -1   5   8      316.76      313.30      3.02 o 
   0   5   8       97.89       98.52      1.59 o 
   1   5   8       12.65       13.35      0.79 o 
   2   5   8       22.39       22.61      0.94 o 
   3   5   8       38.67       45.83      1.40 o 
   4   5   8       21.36       16.16      1.45 o 
   5   5   8       10.64        6.22      1.58 o 
   6   5   8        8.96        6.94      3.31 o 
   7   5   8       26.91       29.47      4.52 o 
  -7   6   8       69.21       63.25      4.04 o 
  -6   6   8       16.46       15.92      2.75 o 
  -5   6   8        5.33        6.04      1.79 o 
  -4   6   8      389.96      398.82      5.51 o 
  -3   6   8       58.81       59.33      2.05 o 
  -2   6   8        0.39       -0.73      0.65 o 
  -1   6   8      222.23      214.35      2.36 o 
   0   6   8       94.76      102.15      2.13 o 
   1   6   8       26.86       32.98      1.13 o 
   2   6   8       41.83       42.53      1.56 o 
   3   6   8        8.68        5.61      1.08 o 
   4   6   8       37.18       33.28      1.96 o 
   5   6   8       20.72       27.27      2.18 o 
   6   6   8       35.40       33.72      2.44 o 
   7   6   8       17.23       26.73     13.00 o 
  -6   7   8       41.77       44.01      3.50 o 
  -5   7   8       43.84       44.20      2.17 o 
  -4   7   8       18.36       18.04      1.58 o 
  -3   7   8      165.40      160.06      3.06 o 
  -2   7   8      123.03      107.17      1.85 o 
  -1   7   8       18.11       19.48      1.08 o 
   0   7   8       77.05       75.34      1.61 o 
   1   7   8        7.52       16.91      0.93 o 
   2   7   8       21.16       18.13      1.15 o 
   3   7   8      136.03      145.77      2.82 o 
   4   7   8       79.72       83.73      2.14 o 
   5   7   8       40.55       33.78      2.46 o 
   6   7   8       15.43       22.57      2.40 o 
   7   7   8        3.76        1.19      3.10 o 
  -6   8   8      122.07      118.90      4.79 o 
  -5   8   8       31.23       31.67      2.00 o 
  -4   8   8      128.49      115.58      2.83 o 
  -3   8   8      107.50       99.28      2.52 o 
  -2   8   8       73.63       62.80      1.69 o 
  -1   8   8        1.67        1.08      0.86 o 
   0   8   8       15.82       20.91      1.28 o 
   1   8   8       58.12       96.85      3.84 o 
   2   8   8      281.92      261.96      3.68 o 
   3   8   8       49.92       42.80      1.52 o 
   4   8   8       18.81       19.44      1.56 o 
   5   8   8      320.42      334.56      8.38 o 
   6   8   8        0.87       -0.53      2.95 o 
   7   8   8       26.62       26.91      3.34 o 
  -6   9   8        0.26       -0.46      2.51 o 
  -5   9   8       10.59        7.02      1.87 o 
  -4   9   8       10.18       11.39      1.75 o 
  -3   9   8        6.50        6.43      1.49 o 
  -2   9   8       36.85       33.81      2.43 o 
  -1   9   8        4.87        5.93      1.13 o 
   0   9   8      108.66       98.60      2.28 o 
   1   9   8      613.43      591.73      7.04 o 
   2   9   8      173.89      163.26      2.86 o 
   3   9   8      415.60      416.78      5.23 o 
   4   9   8       53.88       51.05      1.95 o 
   5   9   8      522.92      519.24      8.52 o 
   6   9   8        3.09        1.49      2.40 o 
   7   9   8        5.21       -0.98      3.63 o 
  -6  10   8       66.63       72.97      4.22 o 
  -5  10   8        8.32       10.08      2.00 o 
  -4  10   8        0.02       -1.56      1.48 o 
  -3  10   8       25.76       29.54      4.85 o 
  -2  10   8      117.26      116.00      3.86 o 
  -1  10   8        0.00       -0.86      0.96 o 
   0  10   8        2.36        0.04      1.03 o 
   1  10   8        3.44        2.96      1.10 o 
   2  10   8       29.64       26.66      1.51 o 
   3  10   8       15.41       13.97      1.30 o 
   4  10   8        1.84        5.59      1.30 o 
   5  10   8        4.63        4.30      3.23 o 
   6  10   8        0.31       -2.08      2.92 o 
   7  10   8        7.62        2.86      2.99 o 
  -5  11   8        7.28        2.81      2.23 o 
  -4  11   8      137.39      139.87      6.35 o 
  -3  11   8        1.47       -2.39      1.78 o 
  -2  11   8       17.07       17.98      3.13 o 
  -1  11   8       16.99       17.94      2.08 o 
   0  11   8       26.10       22.35      1.56 o 
   1  11   8        5.12        3.24      1.18 o 
   2  11   8       19.21       17.13      1.44 o 
   3  11   8       58.12       58.54      1.94 o 
   4  11   8       10.05        9.50      2.80 o 
   5  11   8       45.96       48.56      2.92 o 
   6  11   8        1.03       -1.45      2.21 o 
  -5  12   8       31.92       24.60      4.44 o 
  -4  12   8       17.66       18.39      3.91 o 
  -3  12   8       61.45       63.15      3.20 o 
  -2  12   8      134.08      122.25      8.46 o 
  -1  12   8       29.36       31.62      2.56 o 
   0  12   8       12.04        6.57      1.33 o 
   1  12   8        0.48        1.12      1.19 o 
   2  12   8       11.81        9.50      1.41 o 
   3  12   8      188.14      179.58      3.50 o 
   4  12   8       10.18        8.45      1.77 o 
   5  12   8       41.32       43.72      3.05 o 
   6  12   8       21.75       23.54      2.90 o 
  -4  13   8       47.22       43.57      4.65 o 
  -3  13   8       11.42       12.65      4.27 o 
  -2  13   8       27.23       21.84      3.64 o 
  -1  13   8      334.90      313.23      7.28 o 
   0  13   8        0.07       -1.82      1.38 o 
   1  13   8        2.02       -0.33      1.27 o 
   2  13   8        6.84        7.94      1.50 o 
   3  13   8        0.26       -1.14      1.66 o 
   4  13   8       26.55       20.63      2.13 o 
   5  13   8       12.12       13.90      2.73 o 
  -3  14   8       50.24       53.43      3.31 o 
  -2  14   8        0.23       -1.37      2.21 o 
  -1  14   8      134.82      128.06      4.47 o 
   0  14   8       81.67       98.02      4.21 o 
   1  14   8        4.76        0.89      1.41 o 
   2  14   8       95.86       96.86      3.36 o 
   3  14   8       28.92       31.12      2.54 o 
   4  14   8       20.05       19.88      2.29 o 
   5  14   8        9.66        6.40      2.78 o 
  -2  15   8       41.10       47.21      3.53 o 
  -1  15   8       10.85       11.74      4.31 o 
   0  15   8       13.97        7.28      2.49 o 
   1  15   8       27.84       29.89      2.56 o 
   2  15   8       13.14       21.82      2.45 o 
   3  15   8        0.01       -2.44      2.21 o 
   4  15   8        0.00       -0.82      1.99 o 
  -1  16   8       10.65       13.53      4.21 o 
   0  16   8       44.76       38.64      6.99 o 
   1  16   8       94.70      100.67      4.77 o 
   2  16   8        0.51       -1.22      2.10 o 
  -2  -8   9       21.76       19.23      3.76 o 
  -1  -8   9       16.64       19.60      3.53 o 
   0  -8   9        8.18        9.57      2.93 o 
   1  -8   9        4.50        1.54      3.80 o 
  -3  -7   9        4.10       -0.11      2.58 o 
  -2  -7   9        6.10        7.85      3.20 o 
  -1  -7   9       48.17       47.70      4.19 o 
   0  -7   9       18.53       16.08      2.39 o 
   1  -7   9       38.69       37.81      4.96 o 
   2  -7   9        7.97       12.81      4.07 o 
   3  -7   9       10.27       12.07      4.40 o 
  -4  -6   9       66.35       57.04      5.34 o 
  -3  -6   9        5.06        6.97      2.57 o 
  -2  -6   9       11.15       11.94      3.18 o 
  -1  -6   9       29.24       27.18      3.38 o 
   0  -6   9        3.43        4.70      2.07 o 
   1  -6   9       30.40       29.38      4.36 o 
   2  -6   9       21.72       24.62      2.41 o 
   3  -6   9        0.07        1.03      2.03 o 
   4  -6   9       70.96       79.63      3.49 o 
  -5  -5   9       39.25       36.81      3.78 o 
  -4  -5   9      130.41      153.08      9.90 o 
  -3  -5   9       47.25       44.82      3.39 o 
  -2  -5   9      232.82      228.75      5.90 o 
  -1  -5   9       23.83       22.82      3.16 o 
   0  -5   9        1.65        3.17      2.12 o 
   1  -5   9       28.52       30.04      2.56 o 
   2  -5   9        6.77        7.04      1.65 o 
   3  -5   9       22.91       28.73      2.52 o 
   4  -5   9      260.91      278.36      5.88 o 
   5  -5   9        0.16        1.32      2.05 o 
  -5  -4   9       15.00       15.84      2.44 o 
  -4  -4   9       53.39       65.86      3.28 o 
  -3  -4   9       11.42        7.50      2.33 o 
  -2  -4   9      157.04      143.38      4.53 o 
  -1  -4   9       51.80       48.89      2.95 o 
   0  -4   9      106.17       97.70      2.52 o 
   1  -4   9       91.29       90.35      2.74 o 
   2  -4   9        7.56        8.37      1.58 o 
   3  -4   9       62.15       64.29      2.88 o 
   4  -4   9        7.27        7.83      1.98 o 
   5  -4   9       71.11       63.73      2.95 o 
  -6  -3   9       19.57       13.01      2.46 o 
  -5  -3   9       16.50       18.97      3.81 o 
  -4  -3   9       12.66       14.32      1.73 o 
  -3  -3   9       15.77       14.30      1.89 o 
  -2  -3   9      277.46      273.52      6.20 o 
  -1  -3   9       39.42       32.00      2.42 o 
   0  -3   9        0.31       -1.01      0.88 o 
   1  -3   9        0.01        0.36      1.05 o 
   2  -3   9       90.00       84.09      2.59 o 
   3  -3   9      125.81      126.51      3.12 o 
   4  -3   9      313.52      304.37      5.74 o 
   5  -3   9        2.98        3.54      2.91 o 
   6  -3   9       57.83       66.10      3.86 o 
  -6  -2   9       11.23        8.39      2.28 o 
  -5  -2   9        0.65        1.41      1.82 o 
  -4  -2   9       64.23       65.64      2.20 o 
  -3  -2   9       54.83       59.67      2.24 o 
  -2  -2   9        8.26       -1.52      1.80 o 
  -1  -2   9      126.29      112.48      2.87 o 
   0  -2   9       32.62       33.54      2.09 o 
   1  -2   9      520.13      501.11      6.79 o 
   2  -2   9       38.94       36.40      1.73 o 
   3  -2   9        1.91        1.47      1.08 o 
   4  -2   9        3.71        3.28      1.63 o 
   5  -2   9      141.17      126.23      4.51 o 
   6  -2   9       50.01       63.05      3.57 o 
  -6  -1   9        4.38        4.44      2.11 o 
  -5  -1   9        1.38        1.00      1.53 o 
  -4  -1   9       11.32        9.56      1.36 o 
  -3  -1   9       29.88       32.25      1.61 o 
  -2  -1   9       63.74       38.64      1.51 o 
  -1  -1   9       15.36       14.24      1.20 o 
   0  -1   9        3.52        3.58      1.02 o 
   1  -1   9        8.88        8.62      1.33 o 
   2  -1   9      671.09      644.78      8.18 o 
   3  -1   9        4.07        2.21      1.21 o 
   4  -1   9        1.16        2.80      1.12 o 
   5  -1   9       37.91       41.60      3.00 o 
   6  -1   9       65.47       59.48      3.31 o 
  -6   0   9        8.84        7.46      2.18 o 
  -5   0   9       13.43       10.79      1.76 o 
  -4   0   9      147.26      147.17      2.94 o 
  -3   0   9        1.41        0.45      1.04 o 
  -2   0   9       36.81       38.52      1.50 o 
  -1   0   9       30.98       28.76      1.15 o 
   0   0   9      110.82      107.68      2.50 o 
   1   0   9      273.44      254.88      4.09 o 
   2   0   9     1156.40     1110.84     12.73 o 
   3   0   9        2.37        1.25      1.10 o 
   4   0   9      158.11      140.12      3.46 o 
   5   0   9        0.12        3.66      1.96 o 
   6   0   9        6.44        4.93      2.21 o 
   7   0   9        8.75       12.06      2.39 o 
  -6   1   9       20.19       24.70      2.58 o 
  -5   1   9        4.23        5.09      1.57 o 
  -4   1   9        0.01        5.38      1.20 o 
  -3   1   9       23.21       26.41      1.43 o 
  -2   1   9       45.94       50.36      1.47 o 
  -1   1   9        3.91        2.70      0.71 o 
   0   1   9      670.28      662.25      6.97 o 
   1   1   9       52.19       44.83      1.80 o 
   2   1   9      320.80      314.18      4.56 o 
   3   1   9        8.98       13.93      1.25 o 
   4   1   9       33.87       41.06      2.10 o 
   5   1   9       95.13       73.17      3.28 o 
   6   1   9       17.66       19.55      2.50 o 
   7   1   9       14.58       15.56      4.53 o 
  -6   2   9       89.43       90.08      4.35 o 
  -5   2   9       15.71       15.60      1.84 o 
  -4   2   9      115.74      114.46      2.51 o 
  -3   2   9      201.76      190.88      3.18 o 
  -2   2   9        2.88        0.94      0.72 o 
  -1   2   9        2.36        1.99      0.62 o 
   0   2   9      153.37      140.69      2.27 o 
   1   2   9      169.50      166.02      3.17 o 
   2   2   9       92.32       83.26      2.11 o 
   3   2   9      149.68      129.26      2.54 o 
   4   2   9      184.77      155.38      3.37 o 
   5   2   9        1.71        0.72      1.29 o 
   6   2   9        0.87        0.10      3.38 o 
   7   2   9        0.00        3.29      3.88 o 
  -7   3   9       34.38       31.36      3.68 o 
  -6   3   9       10.75       13.34      2.81 o 
  -5   3   9        0.34       -0.20      1.16 o 
  -4   3   9       85.89      107.52      4.39 o 
  -3   3   9        0.39       -0.19      0.93 o 
  -2   3   9       17.27       14.41      0.89 o 
  -1   3   9      230.27      225.37      2.78 o 
   0   3   9      134.15      134.27      1.73 o 
   1   3   9       52.52       55.51      1.56 o 
   2   3   9       60.89       57.98      1.76 o 
   3   3   9       74.75       69.98      1.83 o 
   4   3   9      365.23      330.47      5.84 o 
   5   3   9       32.62       37.02      4.59 o 
   6   3   9        9.15       12.34      3.97 o 
   7   3   9       15.07       25.44      4.92 o 
  -7   4   9       21.64       20.14      3.46 o 
  -6   4   9      159.10      152.77      5.61 o 
  -5   4   9       51.81       51.17      2.26 o 
  -4   4   9      785.38      779.52      8.34 o 
  -3   4   9        6.82        6.30      1.09 o 
  -2   4   9       44.22       49.67      1.33 o 
  -1   4   9      335.93      337.41      3.25 o 
   0   4   9       41.40       43.74      1.23 o 
   1   4   9      125.38      129.32      2.69 o 
   2   4   9      168.46      150.98      2.47 o 
   3   4   9        9.15        5.69      0.97 o 
   4   4   9        2.72        3.71      1.22 o 
   5   4   9        8.25        6.70      3.47 o 
   6   4   9        3.11        7.02      3.85 o 
   7   4   9        5.31        6.49      4.21 o 
  -6   5   9       58.34       58.65      3.73 o 
  -5   5   9       11.47       12.57      1.59 o 
  -4   5   9      113.83      109.75      2.79 o 
  -3   5   9        0.92        0.64      0.99 o 
  -2   5   9       35.54       35.58      1.20 o 
  -1   5   9      598.67      579.30      4.95 o 
   0   5   9      281.97      279.33      3.44 o 
   1   5   9        8.41        9.88      0.84 o 
   2   5   9       45.38       37.44      1.89 o 
   3   5   9       23.11       20.31      1.79 o 
   4   5   9       44.42       43.33      1.85 o 
   5   5   9       17.02       11.99      3.78 o 
   6   5   9      198.09      179.69      7.69 o 
   7   5   9       22.04       26.60      4.79 o 
  -6   6   9       47.55       46.95      3.60 o 
  -5   6   9       49.56       53.42      2.37 o 
  -4   6   9      310.49      309.95      4.75 o 
  -3   6   9      133.47      138.87      2.88 o 
  -2   6   9      224.67      218.13      2.79 o 
  -1   6   9       67.42       61.26      1.42 o 
   0   6   9       46.76       53.58      1.43 o 
   1   6   9      201.17      177.49      3.45 o 
   2   6   9       19.15       18.18      1.15 o 
   3   6   9       10.08       12.72      1.11 o 
   4   6   9      109.36      102.68      2.42 o 
   5   6   9       30.38       27.63      4.20 o 
   6   6   9       12.31       13.40      4.16 o 
   7   6   9       25.81       41.45      6.73 o 
  -6   7   9      280.54      292.62      9.46 o 
  -5   7   9        1.35       -0.56      1.37 o 
  -4   7   9        4.63        6.17      1.41 o 
  -3   7   9      128.94      117.09      2.74 o 
  -2   7   9      512.97      498.96      5.25 o 
  -1   7   9        9.21        7.37      0.89 o 
   0   7   9       29.61       42.95      1.87 o 
   1   7   9        4.79        8.58      1.06 o 
   2   7   9      131.61      141.55      2.51 o 
   3   7   9      227.62      211.68      4.04 o 
   4   7   9        4.31        4.76      1.22 o 
   5   7   9       18.75       17.17      1.90 o 
   6   7   9        4.97        5.25      4.30 o 
  -6   8   9        1.16        1.36      2.64 o 
  -5   8   9       45.41       46.52      2.63 o 
  -4   8   9       59.14       51.21      2.49 o 
  -3   8   9       59.85       59.31      2.48 o 
  -2   8   9        3.75        1.27      1.23 o 
  -1   8   9       19.07       23.03      1.48 o 
   0   8   9        0.43        0.32      0.96 o 
   1   8   9      185.61      177.89      3.00 o 
   2   8   9      272.27      240.69      3.56 o 
   3   8   9       90.35       82.77      1.97 o 
   4   8   9      284.75      279.69      7.14 o 
   5   8   9       17.90       24.14      3.92 o 
   6   8   9        2.66       13.45      9.44 o 
  -6   9   9        4.74        1.59      2.71 o 
  -5   9   9      179.81      187.75      4.36 o 
  -4   9   9       10.13       13.10      1.80 o 
  -3   9   9      199.98      196.77      4.66 o 
  -2   9   9       14.28       17.25      2.80 o 
  -1   9   9        8.52        8.17      1.27 o 
   0   9   9       12.12       10.34      1.26 o 
   1   9   9        6.02        6.75      1.36 o 
   2   9   9      322.87      307.51      4.30 o 
   3   9   9       35.24       35.15      1.59 o 
   4   9   9      109.81      107.31      4.29 o 
   5   9   9      250.76      267.25      5.37 o 
   6   9   9       11.47        5.07      4.28 o 
   7   9   9       11.01        1.87      4.63 o 
  -5  10   9       17.96       14.09      2.55 o 
  -4  10   9        6.73        4.33      1.98 o 
  -3  10   9      124.73      123.53      5.61 o 
  -2  10   9       23.44       23.56      2.29 o 
  -1  10   9      118.80      102.37      2.57 o 
   0  10   9        0.03        0.11      1.05 o 
   1  10   9      123.30      125.89      2.64 o 
   2  10   9       15.41       13.39      1.37 o 
   3  10   9       82.18       73.61      2.04 o 
   4  10   9       31.57       32.27      4.42 o 
   5  10   9       18.90       22.12      2.98 o 
   6  10   9       29.87       36.65      5.67 o 
  -5  11   9       20.45       15.35      2.64 o 
  -4  11   9       13.08       17.68      3.75 o 
  -3  11   9        1.00        3.45      2.75 o 
  -2  11   9        0.30       -0.95      4.10 o 
  -1  11   9       14.20       12.64      2.23 o 
   0  11   9      139.15      139.19      2.90 o 
   1  11   9      137.08      123.02      2.70 o 
   2  11   9       65.91       62.92      2.06 o 
   3  11   9       17.22       19.93      1.51 o 
   4  11   9      234.35      241.72      5.25 o 
   5  11   9        0.00        0.79      2.12 o 
   6  11   9       16.12       17.18      2.58 o 
  -4  12   9        1.24        0.32      6.44 o 
  -3  12   9        0.87       -2.19      2.74 o 
  -2  12   9        4.79       -0.77      2.59 o 
  -1  12   9       44.66       38.46      2.74 o 
   0  12   9       76.82       64.97      2.21 o 
   1  12   9       15.10       17.42      1.59 o 
   2  12   9       72.10       67.12      2.22 o 
   3  12   9        8.22        5.43      1.61 o 
   4  12   9      191.82      179.34      5.15 o 
   5  12   9       78.64       79.23      3.67 o 
   6  12   9       81.53       93.44      3.92 o 
  -4  13   9       16.29       13.93      4.00 o 
  -3  13   9        6.26        6.20      2.38 o 
  -2  13   9        7.03        5.35      4.71 o 
  -1  13   9       26.00       27.07      2.68 o 
   0  13   9        2.98        2.04      1.53 o 
   1  13   9        7.63        9.70      1.53 o 
   2  13   9        0.15       -2.29      1.27 o 
   3  13   9       33.74       34.07      2.55 o 
   4  13   9      123.69      118.94      3.44 o 
   5  13   9        4.67        3.12      2.56 o 
  -3  14   9       63.95       84.01      5.38 o 
  -2  14   9       34.19       38.02      4.28 o 
  -1  14   9       22.40       22.32      2.75 o 
   0  14   9        0.54       -0.58      3.12 o 
   1  14   9        0.73        0.12      1.41 o 
   2  14   9       44.54       47.58      2.71 o 
   3  14   9      126.96      132.30      3.85 o 
   4  14   9        9.99        7.87      2.04 o 
  -2  15   9       10.86        6.13      3.63 o 
  -1  15   9       24.57       19.98      5.04 o 
   0  15   9        0.08       -1.15      2.72 o 
   1  15   9        1.25        2.87      2.68 o 
   2  15   9        2.47        6.88      2.12 o 
   3  15   9        0.75       -0.11      1.98 o 
   0  16   9       35.41       50.54      3.58 o 
   1  16   9        0.35        1.02      2.61 o 
   2  16   9       55.56       61.27      3.22 o 
  -1  -7  10       80.25       90.12      4.96 o 
   1  -7  10       15.96        9.34      4.09 o 
  -3  -6  10        1.42        4.71      3.32 o 
  -2  -6  10        7.97       16.15      3.41 o 
  -1  -6  10       30.21       21.51      3.45 o 
   0  -6  10        3.31        2.51      3.49 o 
   1  -6  10       24.18       34.34      4.88 o 
   2  -6  10        3.08       -1.36      2.32 o 
   3  -6  10       23.24       26.02      4.57 o 
  -4  -5  10        4.42        3.70      2.61 o 
  -3  -5  10        1.63        3.97      2.51 o 
  -2  -5  10       94.11       78.34      4.88 o 
  -1  -5  10       62.60       54.46      4.09 o 
   0  -5  10       55.26       57.11      3.01 o 
   1  -5  10        0.14        0.71      2.99 o 
   2  -5  10        4.05        3.86      1.99 o 
   3  -5  10       47.73       46.53      3.00 o 
   4  -5  10       28.76       35.84      4.15 o 
  -4  -4  10       42.74       56.17      3.78 o 
  -3  -4  10       20.82       19.71      2.78 o 
  -2  -4  10      156.41      132.21      5.77 o 
  -1  -4  10       38.97       40.68      3.78 o 
   0  -4  10        2.38        2.90      1.79 o 
   1  -4  10        2.03        4.04      1.82 o 
   2  -4  10       21.09       21.60      2.00 o 
   3  -4  10      108.71      108.88      3.94 o 
   4  -4  10      127.55      136.92      6.87 o 
  -5  -3  10        3.23       -0.34      1.99 o 
  -4  -3  10       89.38       97.03      4.78 o 
  -3  -3  10        2.39        3.63      2.24 o 
  -2  -3  10        9.31       11.07      2.91 o 
  -1  -3  10       87.94       88.66      3.52 o 
   0  -3  10        0.79       -0.49      1.14 o 
   1  -3  10       39.73       37.96      2.15 o 
   2  -3  10       10.05        8.40      1.59 o 
   3  -3  10      426.56      431.29      7.37 o 
   4  -3  10       67.86       69.37      3.08 o 
   5  -3  10      123.26      130.90      4.98 o 
  -5  -2  10      480.37      505.92      8.28 o 
  -4  -2  10       43.35       41.28      2.64 o 
  -3  -2  10        5.55        7.95      2.26 o 
  -2  -2  10       64.96       52.46      3.24 o 
  -1  -2  10       77.73       85.82      3.37 o 
   0  -2  10        1.25       -2.10      1.12 o 
   1  -2  10       19.27       21.55      1.79 o 
   2  -2  10       11.83       13.03      1.47 o 
   3  -2  10       68.70       69.00      2.06 o 
   4  -2  10      143.69      140.98      3.96 o 
   5  -2  10       16.71       14.19      2.86 o 
  -6  -1  10        8.72        8.23      2.35 o 
  -5  -1  10       22.06       30.95      2.42 o 
  -4  -1  10        4.83        4.97      1.52 o 
  -3  -1  10        4.67        3.32      1.55 o 
  -2  -1  10       82.91       70.18      3.34 o 
  -1  -1  10       84.61       58.11      2.59 o 
   0  -1  10        5.56        5.19      1.15 o 
   1  -1  10       66.02       58.27      2.27 o 
   2  -1  10       14.21       14.87      1.62 o 
   3  -1  10       10.48       10.47      1.58 o 
   4  -1  10        7.29        3.94      1.64 o 
   5  -1  10       48.09       52.52      3.39 o 
   6  -1  10       16.84       25.13      3.04 o 
  -6   0  10       16.64       18.41      4.02 o 
  -5   0  10       48.19       52.19      2.48 o 
  -4   0  10        9.29       11.28      1.63 o 
  -3   0  10       23.40       24.55      2.02 o 
  -2   0  10       69.50       57.64      2.06 o 
  -1   0  10       26.60       23.77      1.53 o 
   0   0  10       85.09       86.30      2.44 o 
   1   0  10      337.60      334.49      5.06 o 
   2   0  10      344.40      321.24      4.94 o 
   3   0  10       22.89       22.88      1.66 o 
   4   0  10       93.47       90.51      2.83 o 
   5   0  10        1.56        0.68      2.10 o 
   6   0  10      116.79      112.93      4.30 o 
  -6   1  10       31.40       31.77      2.89 o 
  -5   1  10        1.13        0.15      1.32 o 
  -4   1  10        8.50       15.77      1.56 o 
  -3   1  10      223.01      211.18      3.62 o 
  -2   1  10      321.92      306.88      7.85 o 
  -1   1  10        0.36       -1.11      1.00 o 
   0   1  10       67.44       69.59      1.88 o 
   1   1  10      114.62      119.88      2.92 o 
   2   1  10      332.40      303.47      4.67 o 
   3   1  10        0.00       -2.13      1.07 o 
   4   1  10        8.49        5.71      2.35 o 
   5   1  10       14.10        9.70      2.18 o 
   6   1  10        1.07        1.39      2.17 o 
  -6   2  10       15.66       15.10      2.47 o 
  -5   2  10       42.34       44.47      2.14 o 
  -4   2  10        0.72       -0.20      1.13 o 
  -3   2  10      108.69      113.15      2.42 o 
  -2   2  10        2.81        3.68      1.11 o 
  -1   2  10      141.02      136.31      2.21 o 
   0   2  10       63.85       66.90      2.70 o 
   1   2  10     1301.28     1191.31     14.46 o 
   2   2  10        7.52        6.10      1.58 o 
   3   2  10        7.63        5.53      1.18 o 
   4   2  10      254.67      239.60      4.58 o 
   5   2  10       37.95       31.88      3.39 o 
   6   2  10        2.06        6.35      2.20 o 
   7   2  10        1.03        6.28      4.18 o 
  -6   3  10        0.68       -1.77      2.23 o 
  -5   3  10       26.94       30.02      1.85 o 
  -4   3  10       82.99       80.84      2.40 o 
  -3   3  10        4.50        3.11      1.08 o 
  -2   3  10        0.12       -0.49      0.88 o 
  -1   3  10      141.24      128.82      2.12 o 
   0   3  10        8.95        9.76      1.06 o 
   1   3  10      266.52      261.17      4.37 o 
   2   3  10        2.71        2.65      1.16 o 
   3   3  10       13.78        9.71      1.20 o 
   4   3  10        5.26        4.00      1.41 o 
   5   3  10      113.55      102.24      8.20 o 
   6   3  10       15.94       18.72      4.61 o 
   7   3  10        3.18        4.75      4.35 o 
  -6   4  10        1.19       -4.47      2.23 o 
  -5   4  10       56.16       57.35      3.33 o 
  -4   4  10      574.28      587.63      6.78 o 
  -3   4  10      211.79      193.31      3.16 o 
  -2   4  10        8.82        8.89      1.09 o 
  -1   4  10      161.07      161.61      2.81 o 
   0   4  10       77.47       78.52      3.04 o 
   1   4  10       32.08       26.53      1.32 o 
   2   4  10       26.78       29.39      1.64 o 
   3   4  10       16.56       12.17      1.21 o 
   4   4  10      413.05      378.50      6.04 o 
   5   4  10       52.83       48.90      2.79 o 
   6   4  10        2.90        3.13      3.90 o 
   7   4  10       43.32       49.96      5.80 o 
  -6   5  10        4.50        1.10      2.63 o 
  -5   5  10      150.85      147.67      3.39 o 
  -4   5  10       83.99       86.47      2.58 o 
  -3   5  10        4.20        3.86      1.15 o 
  -2   5  10       23.77       23.69      1.49 o 
  -1   5  10        2.29        1.76      0.85 o 
   0   5  10       13.19       10.26      1.14 o 
   1   5  10        6.30        5.74      0.99 o 
   2   5  10       42.98       38.83      1.49 o 
   3   5  10       12.08        4.79      1.11 o 
   4   5  10       62.62       64.39      2.36 o 
   5   5  10       55.59       51.13      5.05 o 
   6   5  10        0.70       -2.50      3.78 o 
   7   5  10       61.29       67.01      6.14 o 
  -6   6  10        3.22       -1.47      2.42 o 
  -5   6  10       56.69       52.95      2.71 o 
  -4   6  10       58.54       55.32      2.59 o 
  -3   6  10      650.29      615.08      8.35 o 
  -2   6  10       26.20       29.56      1.61 o 
  -1   6  10       60.20       53.92      1.64 o 
   0   6  10       62.32       53.18      1.77 o 
   1   6  10      211.13      209.15      3.26 o 
   2   6  10       37.74       32.59      1.47 o 
   3   6  10       24.53       20.27      1.25 o 
   4   6  10       35.89       26.35      3.63 o 
   5   6  10       27.51       25.05      2.52 o 
   6   6  10       10.69        2.07      6.34 o 
   7   6  10       28.44       17.73      8.26 o 
  -6   7  10       14.08       12.63      5.78 o 
  -5   7  10      117.76      120.58      3.49 o 
  -4   7  10      298.66      303.43      5.30 o 
  -3   7  10       66.83       72.62      3.00 o 
  -2   7  10       53.93       61.86      2.34 o 
  -1   7  10      520.48      468.32      5.25 o 
   0   7  10        0.02       -1.55      0.93 o 
   1   7  10      175.67      201.75      3.25 o 
   2   7  10        5.52        6.26      1.11 o 
   3   7  10      204.01      209.54      3.23 o 
   4   7  10        0.35       -0.39      1.38 o 
   5   7  10        5.18        3.47      4.53 o 
   6   7  10        1.74       12.60      5.07 o 
   7   7  10       12.08       47.40      6.62 o 
  -6   8  10       38.27       40.99      4.23 o 
  -5   8  10      140.61      132.84      3.74 o 
  -4   8  10       14.36       14.10      2.13 o 
  -3   8  10      365.81      364.07      6.84 o 
  -2   8  10       86.47       93.08      2.87 o 
  -1   8  10      165.87      160.59      3.10 o 
   0   8  10        0.25       -0.64      1.02 o 
   1   8  10      256.86      242.32      3.73 o 
   2   8  10      182.77      182.08      3.09 o 
   3   8  10      191.92      166.06      2.85 o 
   4   8  10        5.59        4.88      1.34 o 
   5   8  10        0.90       -0.27      3.87 o 
   6   8  10       19.33       35.17      5.98 o 
  -5   9  10       18.85       13.28      2.50 o 
  -4   9  10       13.58       12.39      2.98 o 
  -3   9  10       23.71       25.45      2.27 o 
  -2   9  10       85.38       79.24      3.36 o 
  -1   9  10      224.43      212.60      3.71 o 
   0   9  10        3.46        2.03      1.13 o 
   1   9  10        7.78       13.27      1.32 o 
   2   9  10      110.48      122.10      2.56 o 
   3   9  10       65.28       62.63      1.91 o 
   4   9  10       12.19       11.79      2.04 o 
   5   9  10        5.34        7.23      5.47 o 
   6   9  10        2.18       -5.77      3.84 o 
  -5  10  10        1.69        1.75      2.22 o 
  -4  10  10        0.01       -1.20      1.89 o 
  -3  10  10       11.40       10.47      2.00 o 
  -2  10  10        2.63        0.95      1.72 o 
  -1  10  10        6.87        4.07      1.25 o 
   0  10  10       12.13        6.19      1.26 o 
   1  10  10       32.75       26.37      1.61 o 
   2  10  10       84.97       79.78      2.19 o 
   3  10  10       19.41       16.32      1.39 o 
   4  10  10       18.84       21.56      2.20 o 
   5  10  10       13.80       16.71      2.47 o 
   6  10  10        0.67       -0.86      2.22 o 
  -5  11  10        0.23       -4.32      2.16 o 
  -4  11  10        0.30        1.09      3.01 o 
  -3  11  10       49.82       56.43      4.56 o 
  -2  11  10       63.42       63.90      4.30 o 
  -1  11  10       28.95       26.77      2.46 o 
   0  11  10        1.27       -1.21      1.14 o 
   1  11  10       54.56       55.13      2.02 o 
   2  11  10        8.39        8.11      1.34 o 
   3  11  10        6.36        7.06      1.76 o 
   4  11  10       21.84       27.81      3.59 o 
   5  11  10      117.73      119.08      4.22 o 
   6  11  10        1.31       -5.00      5.04 o 
  -4  12  10       23.44       25.34      6.14 o 
  -3  12  10        0.02        0.96      2.93 o 
  -2  12  10        2.12        1.49      2.35 o 
  -1  12  10        5.64        6.96      2.02 o 
   0  12  10       10.66       11.00      1.46 o 
   1  12  10      129.34      123.02      2.86 o 
   2  12  10        0.79       -1.80      1.22 o 
   3  12  10      199.44      203.11      4.10 o 
   4  12  10       48.72       45.06      3.22 o 
   5  12  10        7.14        5.08      2.45 o 
  -4  13  10        3.01        1.47      3.56 o 
  -3  13  10       47.61       63.59      5.08 o 
  -2  13  10       58.34       61.89      4.61 o 
  -1  13  10        0.53       -2.09      1.86 o 
   0  13  10        1.46        1.65      2.25 o 
   1  13  10        8.51        8.72      1.50 o 
   2  13  10       18.32       23.16      2.07 o 
   3  13  10       74.30       79.02      2.84 o 
   4  13  10      245.49      239.37      4.92 o 
   5  13  10        0.06       -2.51      2.48 o 
  -3  14  10       25.41       30.91      5.10 o 
  -2  14  10        0.45        1.58      5.89 o 
  -1  14  10        5.23        8.44      3.91 o 
   0  14  10       28.61       22.22      2.67 o 
   1  14  10       17.57       17.93      3.86 o 
   2  14  10        1.79       -3.24      1.62 o 
   3  14  10       54.95       62.19      3.78 o 
   4  14  10        0.11       -3.38      1.84 o 
  -2  15  10       39.94       46.39      5.05 o 
  -1  15  10        4.17        3.53      2.40 o 
   0  15  10       20.00       25.94      2.98 o 
   1  15  10        3.80        2.56      1.86 o 
   2  15  10        7.67       12.03      2.25 o 
   3  15  10       57.71       51.59      2.99 o 
   0  16  10       15.62       20.45      4.37 o 
   1  16  10        6.14       14.50      4.91 o 
  -1  -6  11        5.84        6.25      3.07 o 
   0  -6  11       35.54       53.97      5.86 o 
   1  -6  11      100.77      111.71      7.37 o 
  -3  -5  11        7.57        8.31      3.57 o 
  -2  -5  11        0.51        5.15      3.22 o 
  -1  -5  11       19.94       15.16      3.20 o 
   0  -5  11       39.44       43.31      5.23 o 
   1  -5  11      123.15      139.74      7.70 o 
   2  -5  11        7.80       14.87      2.73 o 
   3  -5  11        6.03        6.65      2.29 o 
  -3  -4  11       33.66       36.07      4.15 o 
  -2  -4  11      121.44      130.19      5.81 o 
  -1  -4  11       52.20       50.98      4.03 o 
   0  -4  11       13.56        6.71      3.36 o 
   1  -4  11       35.56       37.62      3.96 o 
   2  -4  11        2.35        1.36      1.99 o 
   3  -4  11       80.24       80.19      3.42 o 
   4  -4  11       11.34       13.70      2.80 o 
  -4  -3  11       27.42       28.81      3.23 o 
  -3  -3  11        1.85        2.15      2.39 o 
  -2  -3  11        6.67        7.41      2.97 o 
  -1  -3  11        1.11        1.14      1.88 o 
   0  -3  11        0.01       -1.70      2.80 o 
   1  -3  11       60.50       65.93      3.04 o 
   2  -3  11        8.03        9.03      2.04 o 
   3  -3  11        3.03        1.10      2.00 o 
   4  -3  11      223.12      217.85      5.13 o 
  -5  -2  11       12.31       14.93      2.43 o 
  -4  -2  11      213.02      220.27      8.31 o 
  -3  -2  11        1.05        1.08      2.21 o 
  -2  -2  11       10.11       11.92      2.95 o 
  -1  -2  11       53.61       50.31      5.48 o 
   0  -2  11        0.02       -0.57      2.07 o 
   1  -2  11        8.08        6.65      1.47 o 
   2  -2  11        0.01        0.22      1.22 o 
   3  -2  11        0.00       -1.93      1.56 o 
   4  -2  11        1.52        4.16      1.94 o 
   5  -2  11        0.05        0.74      2.56 o 
  -5  -1  11       28.03       40.79      2.89 o 
  -4  -1  11       86.50       97.23      3.54 o 
  -3  -1  11        9.57       10.95      2.36 o 
  -2  -1  11       37.07       31.10      3.28 o 
  -1  -1  11       44.22       43.70      4.31 o 
   0  -1  11        6.31        5.49      1.55 o 
   1  -1  11        0.35        0.60      1.45 o 
   2  -1  11       67.29       66.31      2.51 o 
   3  -1  11        4.83        6.22      1.87 o 
   4  -1  11        4.02        1.42      1.54 o 
   5  -1  11        8.98       11.97      2.81 o 
  -5   0  11        5.76        8.26      2.17 o 
  -4   0  11      182.73      200.18      4.75 o 
  -3   0  11       14.98       17.35      2.00 o 
  -2   0  11       11.09       11.17      2.53 o 
  -1   0  11       93.03       64.15      2.99 o 
   0   0  11        0.79        0.48      1.31 o 
   1   0  11      273.01      274.50      4.96 o 
   2   0  11       69.86       66.34      2.43 o 
   3   0  11        0.09       -2.48      1.24 o 
   4   0  11        6.08        4.17      1.68 o 
   5   0  11        0.01       -1.61      2.35 o 
   6   0  11       75.38       81.31      4.00 o 
  -5   1  11        0.73        0.34      1.89 o 
  -4   1  11        0.30        1.09      1.64 o 
  -3   1  11       12.72       10.28      1.74 o 
  -2   1  11       82.60       64.43      2.84 o 
  -1   1  11       86.74       82.32      2.64 o 
   0   1  11        5.81        4.80      1.41 o 
   1   1  11      132.11      120.11      3.07 o 
   2   1  11       30.00       30.21      1.86 o 
   3   1  11       25.55       31.56      1.88 o 
   4   1  11       17.36       13.82      2.56 o 
   5   1  11        0.19        2.10      2.23 o 
   6   1  11       74.50       83.43      4.62 o 
  -6   2  11       33.96       34.01      2.97 o 
  -5   2  11        3.84        4.62      1.65 o 
  -4   2  11       17.25       21.36      2.15 o 
  -3   2  11        1.08        1.13      1.42 o 
  -2   2  11       73.18       56.31      2.07 o 
  -1   2  11       11.24        5.21      1.13 o 
   0   2  11        4.34        3.21      1.28 o 
   1   2  11       47.38       51.07      2.19 o 
   2   2  11       91.32       80.41      2.53 o 
   3   2  11       18.56       20.63      1.58 o 
   4   2  11       76.76       67.69      3.44 o 
   5   2  11        6.81        6.56      2.31 o 
   6   2  11       15.33       12.87      2.71 o 
  -6   3  11       13.86       13.34      3.02 o 
  -5   3  11       23.50       22.63      2.01 o 
  -4   3  11        6.60        4.14      2.41 o 
  -3   3  11      137.86      134.31      3.38 o 
  -2   3  11       45.88       46.12      1.93 o 
  -1   3  11       12.07        9.04      1.03 o 
   0   3  11      174.22      171.44      3.58 o 
   1   3  11      656.56      593.49      8.14 o 
   2   3  11      383.03      369.11      5.67 o 
   3   3  11        4.46        4.01      1.24 o 
   4   3  11       66.47       54.91      3.13 o 
   5   3  11        0.22        0.58      2.02 o 
   6   3  11       15.85       22.50      2.76 o 
  -6   4  11       23.51       25.74      3.44 o 
  -5   4  11        3.07       -0.05      1.49 o 
  -4   4  11      110.82      111.02      3.61 o 
  -3   4  11        9.68        8.77      1.61 o 
  -2   4  11       11.60       11.41      1.31 o 
  -1   4  11       55.04       52.41      1.63 o 
   0   4  11      776.34      750.13      8.76 o 
   1   4  11      770.25      759.87      9.94 o 
   2   4  11       77.82       74.39      2.35 o 
   3   4  11        2.82        2.26      1.15 o 
   4   4  11       69.60       71.29      2.67 o 
   5   4  11      428.69      380.11     10.83 o 
   6   4  11        3.78       -0.03      4.12 o 
  -6   5  11       12.37        6.77      2.85 o 
  -5   5  11       18.37       17.55      2.34 o 
  -4   5  11        0.13        0.66      1.53 o 
  -3   5  11        3.78        1.56      1.47 o 
  -2   5  11        1.42        0.84      1.08 o 
  -1   5  11       66.36       64.42      1.78 o 
   0   5  11      169.07      154.10      2.95 o 
   1   5  11       29.10       26.56      1.47 o 
   2   5  11       18.59       16.64      1.51 o 
   3   5  11       14.72       11.98      1.36 o 
   4   5  11      119.89      102.53      3.25 o 
   5   5  11        0.25       -1.98      2.04 o 
   6   5  11       34.48       35.59      9.05 o 
  -6   6  11       12.74       19.87      5.02 o 
  -5   6  11        2.50       -1.23      1.93 o 
  -4   6  11       10.97       11.12      2.10 o 
  -3   6  11      151.18      154.21      3.58 o 
  -2   6  11       18.80       16.93      1.43 o 
  -1   6  11       36.38       33.54      1.71 o 
   0   6  11      181.70      171.99      3.13 o 
   1   6  11       40.89       57.03      2.11 o 
   2   6  11       58.41       56.30      1.76 o 
   3   6  11       28.20       26.81      1.64 o 
   4   6  11      380.25      370.76      6.70 o 
   5   6  11      178.09      185.25      5.51 o 
   6   6  11        0.02        5.61      5.48 o 
  -5   7  11       21.59       24.84      2.67 o 
  -4   7  11       23.01       20.33      2.32 o 
  -3   7  11       85.66       84.90      3.23 o 
  -2   7  11        0.21        0.71      1.23 o 
  -1   7  11        1.50       -0.21      0.93 o 
   0   7  11        2.54        0.78      1.10 o 
   1   7  11       56.39       70.90      2.02 o 
   2   7  11      279.84      262.56      5.46 o 
   3   7  11        7.24        8.27      1.17 o 
   4   7  11        0.44       -3.73      2.14 o 
   5   7  11       78.54       78.80     11.35 o 
   6   7  11       81.92      117.36      9.49 o 
  -5   8  11      225.20      219.98      5.63 o 
  -4   8  11       18.60       19.04      2.37 o 
  -3   8  11        7.32        5.53      1.87 o 
  -2   8  11        0.81        1.14      1.29 o 
  -1   8  11      461.70      434.52      5.92 o 
   0   8  11      344.56      324.93      4.72 o 
   1   8  11        6.05        4.67      1.18 o 
   2   8  11       73.93       70.19      2.05 o 
   3   8  11       15.40       12.65      1.38 o 
   4   8  11       18.68       17.32      2.82 o 
   5   8  11        0.80        1.92      6.27 o 
   6   8  11      120.13      168.85     10.74 o 
  -5   9  11      260.11      248.25      6.10 o 
  -4   9  11      155.88      154.00      5.94 o 
  -3   9  11       11.44       12.77      2.10 o 
  -2   9  11      204.11      206.96      5.37 o 
  -1   9  11        6.94        4.20      1.29 o 
   0   9  11       29.67       25.95      1.66 o 
   1   9  11       10.59       10.30      1.35 o 
   2   9  11       38.66       36.34      3.35 o 
   3   9  11       15.43       19.74      1.47 o 
   4   9  11       45.05       50.49      2.71 o 
   5   9  11        2.16        7.54      8.12 o 
   6   9  11        4.29       53.88      6.37 o 
  -5  10  11        2.12       -2.59      3.25 o 
  -4  10  11        4.16        1.70      2.06 o 
  -3  10  11       12.83       10.51      2.08 o 
  -2  10  11       51.69       51.64      3.18 o 
  -1  10  11       18.41       21.46      1.90 o 
   0  10  11      163.32      148.66      3.07 o 
   1  10  11        2.25        2.31      1.21 o 
   2  10  11       19.35       23.60      1.61 o 
   3  10  11       61.22       54.40      3.25 o 
   4  10  11        6.79       15.04      3.40 o 
   5  10  11        8.63        5.87      2.34 o 
   6  10  11        2.30        1.06      2.84 o 
  -4  11  11       17.43       19.12      2.56 o 
  -3  11  11       61.28       65.46      4.84 o 
  -2  11  11        5.76        5.35      2.84 o 
  -1  11  11       74.41       65.78      3.24 o 
   0  11  11       19.64       14.98      1.57 o 
   1  11  11       47.17       43.23      1.98 o 
   2  11  11       24.58       21.02      1.62 o 
   3  11  11       19.60       18.19      1.78 o 
   4  11  11      158.97      162.96      4.43 o 
   5  11  11       30.68       36.22      5.54 o 
   6  11  11        2.17        0.37      2.79 o 
  -4  12  11       69.96       76.76      5.59 o 
  -3  12  11      110.80      102.78      5.81 o 
  -2  12  11       40.82       42.71      6.08 o 
  -1  12  11        1.15        0.67      1.83 o 
   0  12  11       30.73       30.42      1.88 o 
   1  12  11       99.14       91.39      2.57 o 
   2  12  11       11.14       11.64      1.76 o 
   3  12  11        8.72       10.75      1.76 o 
   4  12  11       53.14       55.55      6.55 o 
   5  12  11       27.69       25.51      6.02 o 
  -3  13  11       70.09       90.92      6.05 o 
  -2  13  11      126.23      125.62      7.06 o 
  -1  13  11        3.69        0.67      2.52 o 
   0  13  11        8.06        6.33      1.70 o 
   1  13  11       43.13       41.08      2.06 o 
   2  13  11       59.52       71.12      2.76 o 
   3  13  11        3.87        2.41      1.69 o 
   4  13  11       22.61       27.46      3.20 o 
   5  13  11      135.66      143.36      5.03 o 
  -2  14  11        0.77        2.42      6.57 o 
  -1  14  11        2.64        0.08      2.10 o 
   0  14  11        7.08       10.16      2.90 o 
   1  14  11       25.01       25.47      2.61 o 
   2  14  11        4.07        0.72      1.80 o 
   3  14  11        3.10        2.59      1.97 o 
   4  14  11       51.17       51.36      2.77 o 
  -1  15  11        1.34        2.71      2.81 o 
   0  15  11        0.93        0.46      3.68 o 
   1  15  11       60.06       62.24      2.90 o 
   2  15  11      130.03      140.57      4.18 o 
   3  15  11        0.00       -3.47      3.20 o 
   0  -5  12       22.41       23.36      4.82 o 
  -2  -4  12      237.46      223.24      7.50 o 
  -1  -4  12      128.59      121.24      5.21 o 
   0  -4  12       25.94       26.08      4.61 o 
   1  -4  12       11.74       10.26      3.95 o 
   2  -4  12        9.92       11.39      2.41 o 
  -3  -3  12        8.13        6.10      3.32 o 
  -2  -3  12       50.85       57.27      4.42 o 
  -1  -3  12       53.84       56.96      3.99 o 
   0  -3  12       60.92       82.91      6.89 o 
   1  -3  12        0.14        4.60      6.70 o 
   2  -3  12       48.77       54.14      3.52 o 
   3  -3  12       56.07       55.93      3.18 o 
  -4  -2  12        2.62        1.36      2.57 o 
  -3  -2  12        0.00       -1.27      3.01 o 
  -2  -2  12        2.65        4.49      2.76 o 
  -1  -2  12        9.44       14.10      2.27 o 
   0  -2  12       99.39      108.14      6.75 o 
   1  -2  12       68.36       68.44      2.89 o 
   2  -2  12        1.43       -1.65      1.69 o 
   3  -2  12       30.09       38.01      2.81 o 
   4  -2  12        1.73       -1.85      1.97 o 
  -4  -1  12       16.29       26.33      3.15 o 
  -3  -1  12        0.22       -0.93      2.78 o 
  -2  -1  12        2.20        6.31      2.68 o 
  -1  -1  12       26.68       26.41      2.45 o 
   0  -1  12       40.95       47.87      7.46 o 
   1  -1  12       40.41       43.86      2.47 o 
   2  -1  12        0.45       -0.55      1.89 o 
   3  -1  12       22.93       26.80      3.06 o 
   4  -1  12      186.27      192.68      4.32 o 
   5  -1  12        0.84        4.51      3.30 o 
  -5   0  12        7.39        2.68      2.38 o 
  -4   0  12       96.01      101.54      4.54 o 
  -3   0  12        6.28        4.67      2.20 o 
  -2   0  12        0.21        3.05      2.41 o 
  -1   0  12       45.33       38.47      4.32 o 
   0   0  12       11.71       18.81      3.73 o 
   1   0  12        0.24        1.16      1.47 o 
   2   0  12        0.64       -1.23      1.44 o 
   3   0  12       56.61       51.82      2.85 o 
   4   0  12       12.68       13.75      2.14 o 
   5   0  12        3.01        3.03      2.13 o 
  -5   1  12      108.51      118.02      4.06 o 
  -4   1  12       44.21       43.31      2.81 o 
  -3   1  12       10.05       12.16      2.40 o 
  -2   1  12        8.50       11.19      4.23 o 
  -1   1  12        8.57        9.10      3.35 o 
   0   1  12       36.14       41.40      2.29 o 
   1   1  12       48.57       49.63      2.46 o 
   2   1  12        1.74        0.83      1.45 o 
   3   1  12       13.93       14.55      1.98 o 
   4   1  12       30.50       34.05      3.05 o 
   5   1  12        7.70       15.91      3.00 o 
  -5   2  12        7.48        4.69      2.07 o 
  -4   2  12       13.45       15.08      2.09 o 
  -3   2  12       13.15       14.72      1.95 o 
  -2   2  12        1.60        5.74      2.12 o 
  -1   2  12      123.78      105.65      3.19 o 
   0   2  12        1.01        2.66      1.61 o 
   1   2  12       51.31       48.58      2.30 o 
   2   2  12        4.83        7.05      1.49 o 
   3   2  12       16.16       15.76      1.95 o 
   4   2  12        4.76        1.03      2.59 o 
   5   2  12       10.81       19.13      2.91 o 
   6   2  12       44.58       61.21      4.56 o 
  -5   3  12       33.22       30.67      2.65 o 
  -4   3  12        0.31       -0.06      1.73 o 
  -3   3  12       95.75       80.58      2.85 o 
  -2   3  12       40.09       31.87      2.03 o 
  -1   3  12       52.41       53.65      2.88 o 
   0   3  12       95.48       94.31      2.86 o 
   1   3  12       24.64       27.27      1.89 o 
   2   3  12      223.11      202.74      4.04 o 
   3   3  12       45.56       42.15      2.12 o 
   4   3  12        7.92        8.29      2.46 o 
   5   3  12       15.73       20.31      2.89 o 
   6   3  12        3.42        3.91      2.57 o 
  -5   4  12       29.16       32.16      2.71 o 
  -4   4  12       46.16       49.21      2.73 o 
  -3   4  12      233.53      219.17      4.43 o 
  -2   4  12      463.69      458.15      6.78 o 
  -1   4  12       13.76        9.95      1.10 o 
   0   4  12        0.26       -1.57      1.25 o 
   1   4  12        4.07        3.82      1.44 o 
   2   4  12      502.00      495.53      7.24 o 
   3   4  12        0.44       -0.24      1.27 o 
   4   4  12        1.24        0.59      2.51 o 
   5   4  12        4.71        2.63      2.49 o 
   6   4  12        7.15        6.54      3.11 o 
  -5   5  12      114.44      114.49      4.62 o 
  -4   5  12      108.62      104.01      3.58 o 
  -3   5  12        0.52       -2.86      1.43 o 
  -2   5  12        7.28        6.75      1.47 o 
  -1   5  12        3.08        2.08      1.12 o 
   0   5  12       37.60       37.15      2.09 o 
   1   5  12      639.52      605.30      8.44 o 
   2   5  12       77.91       78.76      2.56 o 
   3   5  12       59.63       59.39      2.20 o 
   4   5  12        1.26        2.86      2.41 o 
   5   5  12        0.66       -0.91      2.28 o 
   6   5  12        8.19        7.27     13.44 o 
  -5   6  12       90.82       84.31      5.24 o 
  -4   6  12      126.45      123.01      4.06 o 
  -3   6  12        0.22        2.78      1.50 o 
  -2   6  12        4.00       14.63      1.60 o 
  -1   6  12       53.52       46.70      1.65 o 
   0   6  12       14.42       16.36      1.45 o 
   1   6  12      106.82      102.27      2.93 o 
   2   6  12      163.86      159.18      3.48 o 
   3   6  12        8.67        9.53      1.49 o 
   4   6  12      135.56      139.34      5.06 o 
   5   6  12       29.59       30.26      3.27 o 
   6   6  12        1.26        8.14      6.15 o 
  -5   7  12        8.79        7.67      2.43 o 
  -4   7  12        0.72       -2.89      1.84 o 
  -3   7  12       20.39       17.99      2.12 o 
  -2   7  12        0.09        1.26      1.49 o 
  -1   7  12      114.95      114.48      2.28 o 
   0   7  12      264.48      259.49      4.12 o 
   1   7  12      171.70      157.19      3.04 o 
   2   7  12      558.79      584.50      8.14 o 
   3   7  12       21.67       15.94      2.52 o 
   4   7  12      191.47      193.86      5.91 o 
   5   7  12        7.14       10.32      2.81 o 
   6   7  12       31.51       57.43      7.70 o 
  -5   8  12       18.75       15.87      2.78 o 
  -4   8  12      117.23      109.85      3.94 o 
  -3   8  12       12.33       11.40      2.05 o 
  -2   8  12        6.06        3.87      1.44 o 
  -1   8  12      165.85      173.39      3.85 o 
   0   8  12      103.85       96.11      2.50 o 
   1   8  12       11.60       11.10      2.05 o 
   2   8  12        2.42        3.53      1.78 o 
   3   8  12       74.13       62.05      2.26 o 
   4   8  12       15.28       24.47      5.89 o 
   5   8  12       10.27       20.56      5.94 o 
   6   8  12        0.16       23.67      5.98 o 
  -5   9  12        0.00       -2.51      2.14 o 
  -4   9  12       15.02       13.69      2.42 o 
  -3   9  12      124.72      118.90      3.88 o 
  -2   9  12       22.77       27.39      3.55 o 
  -1   9  12        9.39       10.62      1.68 o 
   0   9  12       13.29       15.60      1.82 o 
   1   9  12        8.03       11.25      1.80 o 
   2   9  12       91.13       86.51      2.37 o 
   3   9  12        0.09        0.08      1.36 o 
   4   9  12       19.25       28.42      4.74 o 
   5   9  12        7.42       14.55     10.63 o 
  -4  10  12        0.00        0.45      2.17 o 
  -3  10  12        2.23       -1.75      1.83 o 
  -2  10  12       12.29       13.83      3.21 o 
  -1  10  12       73.24       75.55      3.38 o 
   0  10  12        6.38        2.74      1.29 o 
   1  10  12       55.06       46.78      2.00 o 
   2  10  12       35.78       33.99      1.84 o 
   3  10  12       79.82       82.09      2.61 o 
   4  10  12        5.37        7.36      2.26 o 
   5  10  12       13.04       51.02      6.85 o 
  -4  11  12        0.08       -3.70      2.98 o 
  -3  11  12       82.99       74.74      8.47 o 
  -2  11  12      178.72      185.46      7.02 o 
  -1  11  12        2.56        3.00      3.03 o 
   0  11  12        7.23        6.53      1.46 o 
   1  11  12       20.44       20.66      1.71 o 
   2  11  12       21.08       19.91      1.89 o 
   3  11  12        0.33        1.37      1.51 o 
   4  11  12       22.64       33.05      4.44 o 
   5  11  12        1.09       -3.41      2.63 o 
  -3  12  12       51.64       57.42      4.91 o 
  -2  12  12       76.26       68.93      4.84 o 
  -1  12  12        5.10        7.36      2.56 o 
   0  12  12        0.05       -0.56      1.52 o 
   1  12  12       44.54       45.58      2.12 o 
   2  12  12        2.03        0.05      1.63 o 
   3  12  12       51.54       52.64      2.85 o 
   4  12  12        2.59        5.26      5.23 o 
   5  12  12       22.46       26.10      3.70 o 
  -3  13  12       38.02       53.64     10.52 o 
  -2  13  12        0.04       -3.30      2.76 o 
  -1  13  12       11.52        8.52      2.42 o 
   0  13  12        0.39       -1.14      2.00 o 
   1  13  12        8.07        8.55      1.84 o 
   2  13  12       33.92       30.49      2.89 o 
   3  13  12       24.51       34.41      2.34 o 
   4  13  12        6.58       10.05      2.79 o 
  -2  14  12       21.92       31.82      9.87 o 
  -1  14  12       20.11       24.73      5.32 o 
   0  14  12       26.79       36.76      3.12 o 
   1  14  12        6.92        8.60      1.93 o 
   2  14  12        2.22        5.07      1.90 o 
   3  14  12       69.35       66.01      2.88 o 
  -1  15  12       10.45       13.07      4.97 o 
   0  15  12        4.53        8.66      3.07 o 
   1  15  12        0.06       -0.54      1.82 o 
   2  15  12        0.67       -3.46      2.03 o 
  -2  -3  13       10.10       21.01      3.51 o 
   0  -3  13       91.61      123.61      7.81 o 
   1  -3  13      104.08      118.40      7.62 o 
   2  -3  13        0.01       -4.76      3.16 o 
  -3  -2  13        5.13        7.52      3.34 o 
  -2  -2  13        9.21       14.08      3.22 o 
   0  -2  13        0.43       -1.52      3.53 o 
   1  -2  13      467.24      522.34     17.02 o 
   2  -2  13       10.74        7.27      2.98 o 
   3  -2  13        1.68        1.12      2.75 o 
  -3  -1  13       13.93       16.76      3.43 o 
  -2  -1  13        4.97       12.06      3.07 o 
  -1  -1  13        4.91        4.34      2.09 o 
   0  -1  13       44.73       43.19      4.98 o 
   1  -1  13       66.75       64.08      7.47 o 
   2  -1  13       27.25       28.81      2.85 o 
   3  -1  13       27.47       35.19      4.21 o 
   4  -1  13       14.57       19.91      4.39 o 
  -4   0  13       19.08       26.60      3.20 o 
  -3   0  13       49.07       49.98      4.32 o 
  -2   0  13       20.39       20.06      3.16 o 
  -1   0  13        6.70        5.84      1.98 o 
   0   0  13        1.76        4.71     10.49 o 
   1   0  13      132.08      141.31      3.76 o 
   2   0  13       48.94       48.14      3.05 o 
   3   0  13       72.25       72.82      3.24 o 
   4   0  13        1.03        0.30      2.05 o 
  -4   1  13       11.33       15.75      4.55 o 
  -3   1  13       20.24       13.70      3.18 o 
  -2   1  13       35.17       35.22      3.72 o 
  -1   1  13       22.66       27.73      2.39 o 
   0   1  13       59.18       64.97      5.60 o 
   1   1  13        0.14        0.72      1.56 o 
   2   1  13       19.57       22.26      2.99 o 
   3   1  13       52.75       54.70      2.85 o 
   4   1  13        5.64        4.96      2.19 o 
   5   1  13        0.02        1.33      3.67 o 
  -4   2  13        3.90        6.64      2.09 o 
  -3   2  13       94.28       94.48      4.92 o 
  -2   2  13        4.22        4.38      4.46 o 
  -1   2  13        5.62        5.45      2.15 o 
   0   2  13       66.07       63.67      3.20 o 
   1   2  13       11.01       14.26      1.85 o 
   2   2  13       32.63       36.07      4.03 o 
   3   2  13        5.27        4.61      2.63 o 
   4   2  13       24.56       27.25      6.21 o 
   5   2  13       21.91       25.68      4.12 o 
  -4   3  13        0.29        0.30      2.07 o 
  -3   3  13        5.39        3.40      1.81 o 
  -2   3  13       51.87       56.21      4.64 o 
  -1   3  13       21.64       33.35      2.30 o 
   0   3  13       15.47       16.59      1.83 o 
   1   3  13       91.38       85.15      2.83 o 
   2   3  13        5.59        4.31      1.54 o 
   3   3  13        5.65        7.41      1.89 o 
   4   3  13       63.64       69.00      4.18 o 
   5   3  13       29.89       38.19      3.58 o 
  -5   4  13       55.47       48.28      3.19 o 
  -4   4  13        9.52       14.51      2.23 o 
  -3   4  13       10.06       13.24      3.38 o 
  -2   4  13        0.53        1.45      2.14 o 
  -1   4  13       31.97       33.46      2.25 o 
   0   4  13        3.59        4.75      1.54 o 
   1   4  13       54.38       49.35      2.37 o 
   2   4  13      136.61      130.54      3.33 o 
   3   4  13        7.93        9.97      1.87 o 
   4   4  13        0.81        2.52      2.57 o 
   5   4  13       55.67       62.35      4.51 o 
  -5   5  13        0.79        0.15      2.36 o 
  -4   5  13       54.07       52.21      2.85 o 
  -3   5  13       34.67       35.77      2.71 o 
  -2   5  13       14.03       17.74      1.76 o 
  -1   5  13        1.44        0.55      1.48 o 
   0   5  13       32.54       36.46      2.22 o 
   1   5  13      214.73      216.02      4.35 o 
   2   5  13       62.24       62.03      2.50 o 
   3   5  13       23.49       26.17      2.60 o 
   4   5  13        0.91        0.50      2.59 o 
   5   5  13        7.51        3.81      3.09 o 
  -5   6  13        4.66        0.62      4.57 o 
  -4   6  13       63.40       62.67      2.98 o 
  -3   6  13      114.87      114.14      3.74 o 
  -2   6  13        0.03       -0.38      1.34 o 
  -1   6  13        0.80        0.26      1.22 o 
   0   6  13      147.66      151.69      3.64 o 
   1   6  13      292.89      273.30      4.99 o 
   2   6  13       60.84       56.59      2.43 o 
   3   6  13        7.64        9.25      2.08 o 
   4   6  13      140.29      145.15      5.69 o 
   5   6  13        4.81        2.17      2.74 o 
  -5   7  13       10.31        5.63      5.10 o 
  -4   7  13       40.12       38.12      2.99 o 
  -3   7  13      220.84      216.35      5.06 o 
  -2   7  13       58.58       56.18      2.36 o 
  -1   7  13      192.72      188.57      4.96 o 
   0   7  13      111.91      104.02      2.69 o 
   1   7  13      109.76      103.17      3.08 o 
   2   7  13      241.36      236.10      5.03 o 
   3   7  13       81.55       81.00      4.55 o 
   4   7  13       74.98       82.77      5.42 o 
   5   7  13      162.96      171.47      6.40 o 
  -4   8  13      102.77       95.45      3.88 o 
  -3   8  13       12.50       13.04      2.56 o 
  -2   8  13        1.54        1.58      1.41 o 
  -1   8  13        6.57        7.15      1.96 o 
   0   8  13       44.07       45.07      2.20 o 
   1   8  13      175.54      167.79      3.29 o 
   2   8  13       13.02       14.23      2.99 o 
   3   8  13       14.65       19.17      4.20 o 
   4   8  13        1.88        7.91      8.63 o 
   5   8  13       15.02       19.87     12.40 o 
  -4   9  13        2.88       -1.84      3.45 o 
  -3   9  13        2.94       -1.36      2.62 o 
  -2   9  13       41.52       43.65      4.00 o 
  -1   9  13        5.29        5.10      2.03 o 
   0   9  13       15.74       17.99      1.65 o 
   1   9  13        7.10        6.73      1.42 o 
   2   9  13       30.06       36.75      4.02 o 
   3   9  13       20.51       22.78      4.25 o 
   4   9  13      287.17      325.13      8.44 o 
   5   9  13      119.42      153.42      5.71 o 
  -4  10  13       32.70       35.20      3.05 o 
  -3  10  13        2.37        2.30      1.98 o 
  -2  10  13        2.18        2.61      2.81 o 
  -1  10  13      182.52      177.52      5.03 o 
   0  10  13        8.05        5.40      1.46 o 
   1  10  13        0.01       -1.49      1.25 o 
   2  10  13       65.60       64.19      2.50 o 
   3  10  13        8.76       10.35      2.29 o 
   4  10  13       10.28        5.60     11.14 o 
   5  10  13        0.45       25.27      6.27 o 
  -3  11  13        4.42        4.06      3.48 o 
  -2  11  13       28.78       33.21      8.36 o 
  -1  11  13      113.28      104.69      4.06 o 
   0  11  13       51.99       53.45      2.54 o 
   1  11  13        3.31        2.81      1.41 o 
   2  11  13       12.90       17.39      1.91 o 
   3  11  13       10.69       14.56      1.85 o 
   4  11  13       11.83       14.81      5.90 o 
   5  11  13       34.93       46.93      4.63 o 
  -3  12  13       47.61       56.84      5.56 o 
  -2  12  13        2.91       -0.96      3.84 o 
  -1  12  13        0.49        0.68      2.06 o 
   0  12  13       11.18       12.45      2.74 o 
   1  12  13       34.82       39.96      2.41 o 
   2  12  13       28.25       34.95      3.12 o 
   3  12  13       15.41       20.43      2.03 o 
   4  12  13        2.62        5.88      3.95 o 
  -2  13  13        8.33       10.39      5.40 o 
  -1  13  13        6.19        2.80      2.69 o 
   0  13  13       21.28       17.43      3.84 o 
   1  13  13       14.26       19.91      2.77 o 
   2  13  13       72.59       80.70      3.00 o 
   3  13  13       55.47       55.86      3.44 o 
   4  13  13       33.02       40.73      6.73 o 
  -1  14  13        1.94        2.70      2.43 o 
   0  14  13       35.75       34.31      3.19 o 
   1  14  13       22.45       29.01      2.89 o 
   2  14  13      101.02      107.04      3.43 o 
   3  14  13       46.56       47.18      2.66 o 
   0  15  13       45.43       58.21      3.62 o 
   1  15  13       22.84       21.08      3.00 o 
   0  -2  14        0.89        2.70      3.82 o 
   1  -2  14        2.85        2.68      3.86 o 
  -2  -1  14       25.48       27.57      3.59 o 
   0  -1  14        0.52       -0.93      3.28 o 
   2  -1  14        0.13        2.47      3.63 o 
  -3   0  14       11.23       18.23      3.43 o 
  -2   0  14       12.65       17.11      3.32 o 
  -1   0  14       55.48       64.34      3.87 o 
   0   0  14       33.81       73.49     14.96 o 
   1   0  14       31.65       39.75      3.61 o 
   2   0  14        6.75        8.48      2.45 o 
   3   0  14       31.45       38.72      3.97 o 
  -3   1  14        0.04       -2.57      2.87 o 
  -2   1  14       27.76       19.00      3.24 o 
  -1   1  14       24.60       54.10      9.97 o 
   0   1  14      198.72      235.75     15.72 o 
   1   1  14        0.12        0.51      3.08 o 
   2   1  14        2.83        2.90      2.22 o 
   3   1  14        0.85        1.07      5.73 o 
   4   1  14       41.91       49.15      3.71 o 
  -3   2  14        6.23       10.47      3.22 o 
  -2   2  14      113.97      111.81      5.02 o 
  -1   2  14       12.09       15.02      2.84 o 
   0   2  14        4.23       47.30      6.67 o 
   1   2  14       52.93       60.85      5.09 o 
   2   2  14       10.00       12.51      3.27 o 
   3   2  14       15.22       21.64      2.93 o 
   4   2  14       36.95       46.33      4.49 o 
  -4   3  14      274.66      273.82      8.82 o 
  -3   3  14        1.18        0.42      2.82 o 
  -2   3  14       14.85       16.17      2.64 o 
  -1   3  14        8.77       14.19      4.49 o 
   0   3  14       14.11       17.79      4.11 o 
   1   3  14       68.32       65.89      2.76 o 
   2   3  14       49.38       54.40      3.41 o 
   3   3  14        3.06        3.11      1.90 o 
   4   3  14        0.05        3.72      4.37 o 
  -4   4  14      215.94      206.18      7.68 o 
  -3   4  14        0.25        1.49      3.82 o 
  -2   4  14        5.84        6.34      2.78 o 
  -1   4  14        3.13        4.22      4.26 o 
   0   4  14      147.56      158.78      4.55 o 
   1   4  14       10.99       10.34      1.78 o 
   2   4  14       97.91      104.24      5.75 o 
   3   4  14       17.72       23.39      4.92 o 
   4   4  14       11.64       22.20      3.75 o 
   5   4  14       40.20       62.81      9.19 o 
  -4   5  14        7.03        5.98      2.49 o 
  -3   5  14       18.67       18.63      2.35 o 
  -2   5  14        0.05       -0.14      2.14 o 
  -1   5  14        0.06        4.57      3.82 o 
   0   5  14        2.53        2.25      2.02 o 
   1   5  14       12.68       14.17      1.92 o 
   2   5  14       32.42       33.04      3.37 o 
   3   5  14        0.72        3.82      2.56 o 
   4   5  14        0.25        1.82      8.23 o 
   5   5  14      124.65      162.21      6.18 o 
  -4   6  14       42.50       43.36      3.09 o 
  -3   6  14        1.25       -1.53      1.81 o 
  -2   6  14        3.18        3.09      1.71 o 
  -1   6  14        0.20        1.81      2.59 o 
   0   6  14      195.14      195.96      4.31 o 
   1   6  14      183.85      187.29      4.18 o 
   2   6  14       40.17       41.32      4.27 o 
   3   6  14        0.04       -1.47      1.69 o 
   4   6  14        3.25        4.52      7.58 o 
   5   6  14        2.89       16.74     13.89 o 
  -4   7  14       31.70       28.61      4.06 o 
  -3   7  14        0.78       -1.43      2.55 o 
  -2   7  14      106.96       97.28      3.33 o 
  -1   7  14        0.36        0.64      1.67 o 
   0   7  14       85.30       81.84      2.99 o 
   1   7  14      102.23      102.14      3.19 o 
   2   7  14        0.13        0.75      3.41 o 
   3   7  14        6.75        8.44      3.33 o 
   4   7  14        0.21        1.65      7.52 o 
   5   7  14        0.33        5.69     13.35 o 
  -4   8  14        0.01       -4.07      2.03 o 
  -3   8  14        9.55        8.08      2.08 o 
  -2   8  14       37.73       36.90      2.51 o 
  -1   8  14       10.19       10.35      2.19 o 
   0   8  14       54.91       55.21      2.25 o 
   1   8  14        5.12        6.50      2.60 o 
   2   8  14        0.23        1.47      2.67 o 
   3   8  14       81.54       81.21      6.54 o 
   4   8  14        2.20        5.54      6.32 o 
   5   8  14       44.88       62.84     12.30 o 
  -4   9  14       67.40       66.47      3.55 o 
  -3   9  14        6.71        5.56      2.10 o 
  -2   9  14        4.37        3.66      3.42 o 
  -1   9  14      133.25      127.90      4.37 o 
   0   9  14       36.79       41.94      2.68 o 
   1   9  14        9.98       10.52      1.85 o 
   2   9  14       30.76       34.58      2.66 o 
   3   9  14       29.21       25.72      2.58 o 
   4   9  14      197.22      226.92      7.13 o 
   5   9  14       28.65       37.87      4.92 o 
  -3  10  14       91.56       92.69      5.58 o 
  -2  10  14        0.42       -0.80      2.94 o 
  -1  10  14        1.73        2.17      2.63 o 
   0  10  14      525.65      521.48      8.04 o 
   1  10  14       19.57       20.34      1.98 o 
   2  10  14       41.22       43.73      3.98 o 
   3  10  14        9.46        9.19      4.00 o 
   4  10  14      112.59      112.11      8.68 o 
  -3  11  14        0.85       -0.12      4.28 o 
  -2  11  14       18.69       23.66      4.01 o 
  -1  11  14       23.40       26.79      3.32 o 
   0  11  14       27.09       31.46      3.10 o 
   1  11  14       10.51        9.08      2.41 o 
   2  11  14       29.51       27.94      3.46 o 
   3  11  14        2.74        4.30      4.12 o 
   4  11  14        2.68        4.74      9.81 o 
  -2  12  14        4.83        7.18      4.82 o 
  -1  12  14       64.20       68.99      3.66 o 
   0  12  14       16.82       16.38      2.64 o 
   1  12  14        6.38        9.89      1.93 o 
   2  12  14       14.58       26.13      3.04 o 
   3  12  14        0.13        2.97      2.48 o 
   4  12  14        4.84       14.29      5.38 o 
  -2  13  14       15.59       20.51      7.04 o 
  -1  13  14        0.67        1.14      2.68 o 
   0  13  14       13.38       13.66      4.87 o 
   1  13  14       11.79       14.72      3.71 o 
   2  13  14        3.15        2.98      1.81 o 
   3  13  14      124.16      141.52      4.66 o 
   0  14  14        9.70       12.23      3.15 o 
   1  14  14       32.77       37.44      3.77 o 
   2  14  14       27.85       39.35      2.63 o 
   0   0  15       72.48       71.59      6.33 o 
   1   0  15        2.09        1.93      3.57 o 
  -2   1  15       27.98       35.44      3.82 o 
  -1   1  15        2.80        0.33      3.41 o 
   1   1  15      336.30      364.46     10.15 o 
   2   1  15        8.30       10.64      2.78 o 
  -2   2  15       39.97       42.71      3.90 o 
  -1   2  15       44.79       66.37      7.77 o 
   0   2  15        1.26        8.94     12.23 o 
   1   2  15        2.25        6.07      6.63 o 
   2   2  15       12.23       15.85      3.53 o 
   3   2  15      139.32      156.41     11.56 o 
  -3   3  15      107.20      105.52      5.25 o 
  -2   3  15       46.39       52.70      3.92 o 
  -1   3  15       11.96       17.56      5.90 o 
   0   3  15        0.77        8.67     10.20 o 
   1   3  15       23.57       26.57      5.04 o 
   2   3  15        0.81        2.27      4.66 o 
   3   3  15       73.68       78.25      3.97 o 
  -3   4  15        0.34        0.27      2.76 o 
  -2   4  15        0.00        2.54      2.44 o 
  -1   4  15        0.17        5.05      3.53 o 
   0   4  15       19.38       24.97      6.56 o 
   1   4  15       33.16       31.85      3.10 o 
   2   4  15       14.80       19.74      5.02 o 
   3   4  15       23.76       24.71      3.73 o 
   4   4  15       67.80       86.27     12.57 o 
  -3   5  15       66.90       60.05      3.98 o 
  -2   5  15        0.00       -0.96      2.30 o 
  -1   5  15       40.77       48.98      4.37 o 
   0   5  15        1.09        4.54      2.07 o 
   1   5  15        6.09        8.28      4.49 o 
   2   5  15      111.73      114.72      8.31 o 
   3   5  15       30.81       34.00      2.92 o 
   4   5  15        1.11       14.13     11.54 o 
  -3   6  15        7.58        6.35      2.69 o 
  -2   6  15       53.53       61.67      3.59 o 
  -1   6  15       22.15       27.58      3.73 o 
   0   6  15       22.98       31.20      2.87 o 
   1   6  15      164.63      155.69      5.23 o 
   2   6  15      156.14      154.04      6.97 o 
   3   6  15        4.11        5.42      3.93 o 
   4   6  15        4.67       15.89     12.14 o 
  -3   7  15        6.12        3.31      2.11 o 
  -2   7  15       35.95       34.31      3.19 o 
  -1   7  15       55.88       57.61      4.50 o 
   0   7  15       15.25       16.83      2.41 o 
   1   7  15       44.98       47.71      5.04 o 
   2   7  15       19.51       17.69      5.46 o 
   3   7  15        2.38        1.78      1.95 o 
   4   7  15        0.24        4.80     13.14 o 
  -3   8  15        9.02        7.65      2.16 o 
  -2   8  15       99.65      100.56      3.45 o 
  -1   8  15       32.54       37.99      4.06 o 
   0   8  15       62.96       67.24      3.38 o 
   1   8  15        2.72        3.97      2.69 o 
   2   8  15       22.39       21.46      3.26 o 
   3   8  15       26.24       29.46      4.82 o 
   4   8  15       26.25       35.42      4.90 o 
  -3   9  15       79.01       74.01      3.36 o 
  -2   9  15       25.98       30.82      3.97 o 
  -1   9  15        0.03       -0.31      2.03 o 
   0   9  15       24.98       25.58      3.10 o 
   1   9  15      148.10      149.47      4.58 o 
   2   9  15       13.65       13.71      2.98 o 
   3   9  15       11.06       10.68      4.57 o 
   4   9  15        7.97       41.74      7.10 o 
  -2  10  15       34.86       35.28      4.28 o 
  -1  10  15       69.02       72.72      3.70 o 
   0  10  15        6.37        6.87      1.88 o 
   1  10  15      170.91      181.69      5.08 o 
   2  10  15       16.33       17.53      4.17 o 
   3  10  15       18.74       18.45      2.58 o 
   4  10  15        5.28        6.67      5.93 o 
  -2  11  15        0.20       -3.11      3.05 o 
  -1  11  15       92.05       97.52      4.37 o 
   0  11  15       29.69       37.97      3.85 o 
   1  11  15        0.31        1.72      1.77 o 
   2  11  15        1.74        1.40      3.06 o 
   3  11  15        3.66        6.77      4.97 o 
  -1  12  15       75.90       85.89      4.17 o 
   0  12  15        0.10       -1.21      2.67 o 
   1  12  15       68.71       81.88      3.17 o 
   2  12  15        8.88       14.99      2.25 o 
   3  12  15      150.37      173.03      6.66 o 
   0  13  15        5.49        8.40      2.63 o 
   1  13  15       45.75       54.38      2.82 o 
   2  13  15       64.82       69.81      4.40 o 
  -1   3  16       10.90       15.26     12.80 o 
   0   3  16      132.98      158.58     16.28 o 
   1   3  16        0.16        6.63      8.99 o 
   2   3  16        0.78        2.83      2.44 o 
  -1   4  16       16.94       28.33      4.03 o 
   0   4  16      235.62      250.08      8.32 o 
   1   4  16      197.90      212.64      7.15 o 
   2   4  16       13.41       12.44      2.77 o 
  -2   5  16       14.89       12.35      2.73 o 
  -1   5  16        3.12        5.20      5.66 o 
   0   5  16       39.95       48.36      9.17 o 
   1   5  16       76.12       84.95      6.95 o 
   2   5  16       16.80       18.87      2.83 o 
   3   5  16        7.82        6.74      2.43 o 
  -2   6  16       32.47       41.78      8.53 o 
  -1   6  16        4.59        1.10      3.02 o 
   0   6  16        0.02        2.68      9.05 o 
   1   6  16       74.31       81.67      5.61 o 
   2   6  16        9.03       14.04      2.70 o 
   3   6  16       79.08       81.75      4.34 o 
  -2   7  16        1.20       -1.31      6.94 o 
  -1   7  16        3.05        2.06      4.08 o 
   0   7  16       62.47       64.28      4.81 o 
   1   7  16       15.08       17.67      4.83 o 
   2   7  16      164.98      183.93      6.73 o 
   3   7  16       63.93       71.82      4.33 o 
  -2   8  16       34.60       26.60      8.53 o 
  -1   8  16       41.79       43.32      4.48 o 
   0   8  16        0.96       -0.99      6.45 o 
   1   8  16        1.32        3.38      4.37 o 
   2   8  16       24.97       23.07      3.93 o 
   3   8  16        3.13        5.21      6.52 o 
  -2   9  16        6.94        2.26      7.35 o 
  -1   9  16        9.84        5.92      3.43 o 
   0   9  16       76.04       70.74      4.89 o 
   1   9  16        0.78       -0.03      3.16 o 
   2   9  16       11.94       10.66      5.57 o 
   3   9  16        1.30       -0.75      2.30 o 
  -1  10  16        5.59       -0.14      3.18 o 
   0  10  16       19.60       28.52      5.17 o 
   1  10  16       41.36       46.20      3.80 o 
   2  10  16       12.95       15.29      4.86 o 
  -1  11  16        5.20        4.22      2.47 o 
   0  11  16       88.13       94.73      5.66 o 
   1  11  16        9.60        9.81      2.53 o 
   2  11  16       19.97       22.95      3.26 o 
                                                 
